# Supplementary material for: Drop it all: extraction-free detection of targeted marine species through optimized direct droplet digital PCR
Source: PeerJ. 2024 Feb 23;12:e16969. doi: 10.7717/peerj.16969 (PMC10896080; doi:10.7717/peerj.16969)
Supplement: Supplemental Information 1 — Concentrations were obtained through direct-droplet digital PCR. [file peerj-12-16969-s001.xlsx]

## Sheet: Sheet1
Sample_ID	Tank	Hours	Organism_Present	Biomass	Weight	Target_Species	Concentration
1_D1.1	1	0	No	high	4.7	Bugula_neritina	0
1_D1.2	1	0	No	high	4.7	Bugula_neritina	0
1_D1.3	1	0	No	high	4.7	Bugula_neritina	4.92931
1_D1.4	1	0	No	high	4.7	Bugula_neritina	0.0662371
1_D1.5	1	0	No	high	4.7	Bugula_neritina	0.118435
1_D1.6	1	0	No	high	4.7	Bugula_neritina	0
2_D1.1	2	0	No	medium	2.2	Bugula_neritina	0
2_D1.2	2	0	No	medium	2.2	Bugula_neritina	0.116258
2_D1.3	2	0	No	medium	2.2	Bugula_neritina	0.122632
2_D1.4	2	0	No	medium	2.2	Bugula_neritina	0.113144
2_D1.5	2	0	No	medium	2.2	Bugula_neritina	0.426902
2_D1.6	2	0	No	medium	2.2	Bugula_neritina	0
3_D1.1	3	0	No	low	0.4	Bugula_neritina	0
3_D1.2	3	0	No	low	0.4	Bugula_neritina	0
3_D1.3	3	0	No	low	0.4	Bugula_neritina	0
3_D1.4	3	0	No	low	0.4	Bugula_neritina	0
3_D1.5	3	0	No	low	0.4	Bugula_neritina	0.170887
3_D1.6	3	0	No	low	0.4	Bugula_neritina	0
neg_D1.1	neg	0	No	neg	0	Bugula_neritina	0
neg_D1.2	neg	0	No	neg	0	Bugula_neritina	0
neg_D1.3	neg	0	No	neg	0	Bugula_neritina	0.063263
neg_D1.4	neg	0	No	neg	0	Bugula_neritina	0
neg_D1.5	neg	0	No	neg	0	Bugula_neritina	0
neg_D1.6	neg	0	No	neg	0	Bugula_neritina	0
1_D2.1	1	4	No	high	4.7	Bugula_neritina	0
1_D2.2	1	4	No	high	4.7	Bugula_neritina	0
1_D2.3	1	4	No	high	4.7	Bugula_neritina	0.0643249
1_D2.4	1	4	No	high	4.7	Bugula_neritina	0.232907
1_D2.5	1	4	No	high	4.7	Bugula_neritina	1.85135
1_D2.6	1	4	No	high	4.7	Bugula_neritina	0
2_D2.1	2	4	No	medium	2.2	Bugula_neritina	0.174021
2_D2.2	2	4	No	medium	2.2	Bugula_neritina	0.1208
2_D2.3	2	4	No	medium	2.2	Bugula_neritina	0.728608
2_D2.4	2	4	No	medium	2.2	Bugula_neritina	0.165308
2_D2.5	2	4	No	medium	2.2	Bugula_neritina	0
2_D2.6	2	4	No	medium	2.2	Bugula_neritina	0.220096
3_D2.1	3	4	No	low	0.4	Bugula_neritina	0
3_D2.2	3	4	No	low	0.4	Bugula_neritina	0.05803
3_D2.3	3	4	No	low	0.4	Bugula_neritina	0
3_D2.4	3	4	No	low	0.4	Bugula_neritina	0
3_D2.5	3	4	No	low	0.4	Bugula_neritina	0
3_D2.6	3	4	No	low	0.4	Bugula_neritina	0
neg_D2.1	neg	4	No	neg	0	Bugula_neritina	0
neg_D2.2	neg	4	No	neg	0	Bugula_neritina	0
neg_D2.3	neg	4	No	neg	0	Bugula_neritina	0
neg_D2.4	neg	4	No	neg	0	Bugula_neritina	0
neg_D2.5	neg	4	No	neg	0	Bugula_neritina	0
neg_D2.6	neg	4	No	neg	0	Bugula_neritina	0
1_D3.1	1	8	No	high	4.7	Bugula_neritina	0
1_D3.2	1	8	No	high	4.7	Bugula_neritina	0.173953
1_D3.3	1	8	No	high	4.7	Bugula_neritina	0.0580787
1_D3.4	1	8	No	high	4.7	Bugula_neritina	0
1_D3.5	1	8	No	high	4.7	Bugula_neritina	0.058652
1_D3.6	1	8	No	high	4.7	Bugula_neritina	0.0588456
2_D3.1	2	8	No	medium	2.2	Bugula_neritina	0
2_D3.2	2	8	No	medium	2.2	Bugula_neritina	0
2_D3.3	2	8	No	medium	2.2	Bugula_neritina	0
2_D3.4	2	8	No	medium	2.2	Bugula_neritina	0.767912
2_D3.5	2	8	No	medium	2.2	Bugula_neritina	0.0591117
2_D3.6	2	8	No	medium	2.2	Bugula_neritina	1.5125
3_D3.1	3	8	No	low	0.4	Bugula_neritina	0.0596149
3_D3.2	3	8	No	low	0.4	Bugula_neritina	0.0654558
3_D3.3	3	8	No	low	0.4	Bugula_neritina	0.0579442
3_D3.4	3	8	No	low	0.4	Bugula_neritina	0.0604885
3_D3.5	3	8	No	low	0.4	Bugula_neritina	0
3_D3.6	3	8	No	low	0.4	Bugula_neritina	0.122301
neg_D3.1	neg	8	No	neg	0	Bugula_neritina	0.0687171
neg_D3.2	neg	8	No	neg	0	Bugula_neritina	0
neg_D3.3	neg	8	No	neg	0	Bugula_neritina	0
neg_D3.4	neg	8	No	neg	0	Bugula_neritina	0
neg_D3.5	neg	8	No	neg	0	Bugula_neritina	0
neg_D3.6	neg	8	No	neg	0	Bugula_neritina	0
1_D4.1	1	24	No	high	4.7	Bugula_neritina	0.0722359
1_D4.2	1	24	No	high	4.7	Bugula_neritina	0.131003
1_D4.3	1	24	No	high	4.7	Bugula_neritina	0
1_D4.4	1	24	No	high	4.7	Bugula_neritina	0.0625067
1_D4.5	1	24	No	high	4.7	Bugula_neritina	0
1_D4.6	1	24	No	high	4.7	Bugula_neritina	0
2_D4.1	2	24	No	medium	2.2	Bugula_neritina	0
2_D4.2	2	24	No	medium	2.2	Bugula_neritina	0.123943
2_D4.3	2	24	No	medium	2.2	Bugula_neritina	0.488669
2_D4.4	2	24	No	medium	2.2	Bugula_neritina	0.113182
2_D4.5	2	24	No	medium	2.2	Bugula_neritina	0.0547157
2_D4.6	2	24	No	medium	2.2	Bugula_neritina	0
3_D4.1	3	24	No	low	0.4	Bugula_neritina	0
3_D4.2	3	24	No	low	0.4	Bugula_neritina	0
3_D4.3	3	24	No	low	0.4	Bugula_neritina	0
3_D4.4	3	24	No	low	0.4	Bugula_neritina	0
3_D4.5	3	24	No	low	0.4	Bugula_neritina	0
3_D4.6	3	24	No	low	0.4	Bugula_neritina	0
neg_D4.1	neg	24	No	neg	0	Bugula_neritina	0
neg_D4.2	neg	24	No	neg	0	Bugula_neritina	0
neg_D4.3	neg	24	No	neg	0	Bugula_neritina	0
neg_D4.4	neg	24	No	neg	0	Bugula_neritina	0
neg_D4.5	neg	24	No	neg	0	Bugula_neritina	0
neg_D4.6	neg	24	No	neg	0	Bugula_neritina	0
1_D5.1	1	48	No	high	4.7	Bugula_neritina	0.0647854
1_D5.2	1	48	No	high	4.7	Bugula_neritina	0.0635913
1_D5.3	1	48	No	high	4.7	Bugula_neritina	0
1_D5.4	1	48	No	high	4.7	Bugula_neritina	0.184222
1_D5.5	1	48	No	high	4.7	Bugula_neritina	0
1_D5.6	1	48	No	high	4.7	Bugula_neritina	0.130133
2_D5.1	2	48	No	medium	2.2	Bugula_neritina	0.0595154
2_D5.2	2	48	No	medium	2.2	Bugula_neritina	0.0535697
2_D5.3	2	48	No	medium	2.2	Bugula_neritina	0.0608388
2_D5.4	2	48	No	medium	2.2	Bugula_neritina	0
2_D5.5	2	48	No	medium	2.2	Bugula_neritina	0.057853
2_D5.6	2	48	No	medium	2.2	Bugula_neritina	0
3_D5.1	3	48	No	low	0.4	Bugula_neritina	0
3_D5.2	3	48	No	low	0.4	Bugula_neritina	0
3_D5.3	3	48	No	low	0.4	Bugula_neritina	0.0534164
3_D5.4	3	48	No	low	0.4	Bugula_neritina	0.053139
3_D5.5	3	48	No	low	0.4	Bugula_neritina	0
3_D5.6	3	48	No	low	0.4	Bugula_neritina	0
neg_D5.1	neg	48	No	neg	0	Bugula_neritina	0.0622356
neg_D5.2	neg	48	No	neg	0	Bugula_neritina	0
neg_D5.3	neg	48	No	neg	0	Bugula_neritina	0
neg_D5.4	neg	48	No	neg	0	Bugula_neritina	0
neg_D5.5	neg	48	No	neg	0	Bugula_neritina	0
neg_D5.6	neg	48	No	neg	0	Bugula_neritina	0.0628708
1_D6.1	1	72	No	high	4.7	Bugula_neritina	0
1_D6.2	1	72	No	high	4.7	Bugula_neritina	0.0552347
1_D6.3	1	72	No	high	4.7	Bugula_neritina	0
1_D6.4	1	72	No	high	4.7	Bugula_neritina	0
1_D6.5	1	72	No	high	4.7	Bugula_neritina	0
1_D6.6	1	72	No	high	4.7	Bugula_neritina	0.162253
2_D6.1	2	72	No	medium	2.2	Bugula_neritina	0.0583697
2_D6.2	2	72	No	medium	2.2	Bugula_neritina	0
2_D6.3	2	72	No	medium	2.2	Bugula_neritina	0
2_D6.4	2	72	No	medium	2.2	Bugula_neritina	0
2_D6.5	2	72	No	medium	2.2	Bugula_neritina	0
2_D6.6	2	72	No	medium	2.2	Bugula_neritina	0.0571838
3_D6.1	3	72	No	low	0.4	Bugula_neritina	0
3_D6.2	3	72	No	low	0.4	Bugula_neritina	0
3_D6.3	3	72	No	low	0.4	Bugula_neritina	0
3_D6.4	3	72	No	low	0.4	Bugula_neritina	0
3_D6.5	3	72	No	low	0.4	Bugula_neritina	0
3_D6.6	3	72	No	low	0.4	Bugula_neritina	0.120968
neg_D6.1	neg	72	No	neg	0	Bugula_neritina	0
neg_D6.2	neg	72	No	neg	0	Bugula_neritina	0
neg_D6.3	neg	72	No	neg	0	Bugula_neritina	0
neg_D6.4	neg	72	No	neg	0	Bugula_neritina	0
neg_D6.5	neg	72	No	neg	0	Bugula_neritina	0.0577168
neg_D6.6	neg	72	No	neg	0	Bugula_neritina	0
1_1.1	1	0	Yes	high	4.7	Bugula_neritina	0.531538
1_1.2	1	0	Yes	high	4.7	Bugula_neritina	0.0781422
1_1.3	1	0	Yes	high	4.7	Bugula_neritina	0.305795
1_1.4	1	0	Yes	high	4.7	Bugula_neritina	0.309049
1_1.5	1	0	Yes	high	4.7	Bugula_neritina	0.230703
1_1.6	1	0	Yes	high	4.7	Bugula_neritina	0.313412
2_1.1	2	0	Yes	medium	2.2	Bugula_neritina	0.0728487
2_1.2	2	0	Yes	medium	2.2	Bugula_neritina	0.0692673
2_1.3	2	0	Yes	medium	2.2	Bugula_neritina	0.128703
2_1.4	2	0	Yes	medium	2.2	Bugula_neritina	0.149204
2_1.5	2	0	Yes	medium	2.2	Bugula_neritina	0.138384
2_1.6	2	0	Yes	medium	2.2	Bugula_neritina	0
3_1.1	3	0	Yes	low	0.4	Bugula_neritina	0.0639577
3_1.2	3	0	Yes	low	0.4	Bugula_neritina	0.0647284
3_1.3	3	0	Yes	low	0.4	Bugula_neritina	0.0752917
3_1.4	3	0	Yes	low	0.4	Bugula_neritina	0.0667899
3_1.5	3	0	Yes	low	0.4	Bugula_neritina	0
3_1.6	3	0	Yes	low	0.4	Bugula_neritina	0.139798
neg1.1	neg	0	Yes	neg	0	Bugula_neritina	0
neg1.2	neg	0	Yes	neg	0	Bugula_neritina	0
neg1.3	neg	0	Yes	neg	0	Bugula_neritina	0
neg1.4	neg	0	Yes	neg	0	Bugula_neritina	0
neg1.5	neg	0	Yes	neg	0	Bugula_neritina	0
neg1.6	neg	0	Yes	neg	0	Bugula_neritina	0
1_2.1	1	4	Yes	high	4.7	Bugula_neritina	0
1_2.2	1	4	Yes	high	4.7	Bugula_neritina	0
1_2.3	1	4	Yes	high	4.7	Bugula_neritina	0
1_2.4	1	4	Yes	high	4.7	Bugula_neritina	0.0674911
1_2.5	1	4	Yes	high	4.7	Bugula_neritina	0
1_2.6	1	4	Yes	high	4.7	Bugula_neritina	0
2_2.1	2	4	Yes	medium	2.2	Bugula_neritina	0
2_2.2	2	4	Yes	medium	2.2	Bugula_neritina	0
2_2.3	2	4	Yes	medium	2.2	Bugula_neritina	0
2_2.4	2	4	Yes	medium	2.2	Bugula_neritina	0
2_2.5	2	4	Yes	medium	2.2	Bugula_neritina	0.0654959
2_2.6	2	4	Yes	medium	2.2	Bugula_neritina	0
3_2.1	3	4	Yes	low	0.4	Bugula_neritina	0
3_2.2	3	4	Yes	low	0.4	Bugula_neritina	0
3_2.3	3	4	Yes	low	0.4	Bugula_neritina	0
3_2.4	3	4	Yes	low	0.4	Bugula_neritina	0
3_2.5	3	4	Yes	low	0.4	Bugula_neritina	0
3_2.6	3	4	Yes	low	0.4	Bugula_neritina	0
neg2.1	neg	4	Yes	neg	0	Bugula_neritina	0
neg2.2	neg	4	Yes	neg	0	Bugula_neritina	0
neg2.3	neg	4	Yes	neg	0	Bugula_neritina	0
neg2.4	neg	4	Yes	neg	0	Bugula_neritina	0
neg2.5	neg	4	Yes	neg	0	Bugula_neritina	0
neg2.6	neg	4	Yes	neg	0	Bugula_neritina	0
1_3.1	1	8	Yes	high	4.7	Bugula_neritina	0.15264
1_3.2	1	8	Yes	high	4.7	Bugula_neritina	0
1_3.3	1	8	Yes	high	4.7	Bugula_neritina	0.181149
1_3.4	1	8	Yes	high	4.7	Bugula_neritina	0.119384
1_3.5	1	8	Yes	high	4.7	Bugula_neritina	0
1_3.6	1	8	Yes	high	4.7	Bugula_neritina	0.0568879
2_3.1	2	8	Yes	medium	2.2	Bugula_neritina	0
2_3.2	2	8	Yes	medium	2.2	Bugula_neritina	0.188351
2_3.3	2	8	Yes	medium	2.2	Bugula_neritina	0
2_3.4	2	8	Yes	medium	2.2	Bugula_neritina	0.0676657
2_3.5	2	8	Yes	medium	2.2	Bugula_neritina	0.0635363
2_3.6	2	8	Yes	medium	2.2	Bugula_neritina	0.118656
3_3.1	3	8	Yes	low	0.4	Bugula_neritina	0.0627234
3_3.2	3	8	Yes	low	0.4	Bugula_neritina	0
3_3.3	3	8	Yes	low	0.4	Bugula_neritina	0.118566
3_3.4	3	8	Yes	low	0.4	Bugula_neritina	0
3_3.5	3	8	Yes	low	0.4	Bugula_neritina	0.0695293
3_3.6	3	8	Yes	low	0.4	Bugula_neritina	0.0651478
neg3.1	neg	8	Yes	neg	0	Bugula_neritina	0
neg3.2	neg	8	Yes	neg	0	Bugula_neritina	0
neg3.3	neg	8	Yes	neg	0	Bugula_neritina	0
neg3.4	neg	8	Yes	neg	0	Bugula_neritina	0
neg3.5	neg	8	Yes	neg	0	Bugula_neritina	0
neg3.6	neg	8	Yes	neg	0	Bugula_neritina	0
1_4.1	1	24	Yes	high	4.7	Bugula_neritina	0.152235
1_4.2	1	24	Yes	high	4.7	Bugula_neritina	0
1_4.3	1	24	Yes	high	4.7	Bugula_neritina	0.523836
1_4.4	1	24	Yes	high	4.7	Bugula_neritina	0
1_4.5	1	24	Yes	high	4.7	Bugula_neritina	0.0619994
1_4.6	1	24	Yes	high	4.7	Bugula_neritina	0.0603427
2_4.1	2	24	Yes	medium	2.2	Bugula_neritina	0
2_4.2	2	24	Yes	medium	2.2	Bugula_neritina	0.0698472
2_4.3	2	24	Yes	medium	2.2	Bugula_neritina	0
2_4.4	2	24	Yes	medium	2.2	Bugula_neritina	0
2_4.5	2	24	Yes	medium	2.2	Bugula_neritina	0
2_4.6	2	24	Yes	medium	2.2	Bugula_neritina	0
3_4.1	3	24	Yes	low	0.4	Bugula_neritina	0
3_4.2	3	24	Yes	low	0.4	Bugula_neritina	0
3_4.3	3	24	Yes	low	0.4	Bugula_neritina	0
3_4.4	3	24	Yes	low	0.4	Bugula_neritina	0
3_4.5	3	24	Yes	low	0.4	Bugula_neritina	0
3_4.6	3	24	Yes	low	0.4	Bugula_neritina	0
neg4.1	neg	24	Yes	neg	0	Bugula_neritina	0.0727811
neg4.2	neg	24	Yes	neg	0	Bugula_neritina	0
neg4.3	neg	24	Yes	neg	0	Bugula_neritina	0
neg4.4	neg	24	Yes	neg	0	Bugula_neritina	0
neg4.5	neg	24	Yes	neg	0	Bugula_neritina	0
neg4.6	neg	24	Yes	neg	0	Bugula_neritina	0
1_5.1	1	48	Yes	high	4.7	Bugula_neritina	0.0746752
1_5.2	1	48	Yes	high	4.7	Bugula_neritina	0.0673674
1_5.3	1	48	Yes	high	4.7	Bugula_neritina	0.276361
1_5.4	1	48	Yes	high	4.7	Bugula_neritina	0
1_5.5	1	48	Yes	high	4.7	Bugula_neritina	0.0675802
1_5.6	1	48	Yes	high	4.7	Bugula_neritina	0
2_5.1	2	48	Yes	medium	2.2	Bugula_neritina	0
2_5.2	2	48	Yes	medium	2.2	Bugula_neritina	0
2_5.3	2	48	Yes	medium	2.2	Bugula_neritina	0
2_5.4	2	48	Yes	medium	2.2	Bugula_neritina	0
2_5.5	2	48	Yes	medium	2.2	Bugula_neritina	0
2_5.6	2	48	Yes	medium	2.2	Bugula_neritina	0
3_5.1	3	48	Yes	low	0.4	Bugula_neritina	0.061206
3_5.2	3	48	Yes	low	0.4	Bugula_neritina	0
3_5.3	3	48	Yes	low	0.4	Bugula_neritina	0
3_5.4	3	48	Yes	low	0.4	Bugula_neritina	0
3_5.5	3	48	Yes	low	0.4	Bugula_neritina	0
3_5.6	3	48	Yes	low	0.4	Bugula_neritina	0
neg5.1	neg	48	Yes	neg	0	Bugula_neritina	0
neg5.2	neg	48	Yes	neg	0	Bugula_neritina	0
neg5.3	neg	48	Yes	neg	0	Bugula_neritina	0
neg5.4	neg	48	Yes	neg	0	Bugula_neritina	0
neg5.5	neg	48	Yes	neg	0	Bugula_neritina	0.0598332
neg5.6	neg	48	Yes	neg	0	Bugula_neritina	0
1_6.1	1	72	Yes	high	4.7	Bugula_neritina	0.215333
1_6.2	1	72	Yes	high	4.7	Bugula_neritina	0.197798
1_6.3	1	72	Yes	high	4.7	Bugula_neritina	0
1_6.4	1	72	Yes	high	4.7	Bugula_neritina	0.0663267
1_6.5	1	72	Yes	high	4.7	Bugula_neritina	0.198745
1_6.6	1	72	Yes	high	4.7	Bugula_neritina	0.271734
2_6.1	2	72	Yes	medium	2.2	Bugula_neritina	0
2_6.2	2	72	Yes	medium	2.2	Bugula_neritina	0
2_6.3	2	72	Yes	medium	2.2	Bugula_neritina	0.223218
2_6.4	2	72	Yes	medium	2.2	Bugula_neritina	0
2_6.5	2	72	Yes	medium	2.2	Bugula_neritina	0.0644624
2_6.6	2	72	Yes	medium	2.2	Bugula_neritina	0.123546
3_6.1	3	72	Yes	low	0.4	Bugula_neritina	0
3_6.2	3	72	Yes	low	0.4	Bugula_neritina	0
3_6.3	3	72	Yes	low	0.4	Bugula_neritina	0
3_6.4	3	72	Yes	low	0.4	Bugula_neritina	0
3_6.5	3	72	Yes	low	0.4	Bugula_neritina	0
3_6.6	3	72	Yes	low	0.4	Bugula_neritina	0.0646714
neg6.1	neg	72	Yes	neg	0	Bugula_neritina	0
neg6.2	neg	72	Yes	neg	0	Bugula_neritina	0
neg6.3	neg	72	Yes	neg	0	Bugula_neritina	0
neg6.4	neg	72	Yes	neg	0	Bugula_neritina	0
neg6.5	neg	72	Yes	neg	0	Bugula_neritina	0
neg6.6	neg	72	Yes	neg	0	Bugula_neritina	0
1_7.1	1	96	Yes	high	4.7	Bugula_neritina	0.145216
1_7.2	1	96	Yes	high	4.7	Bugula_neritina	0.0669953
1_7.3	1	96	Yes	high	4.7	Bugula_neritina	0.133311
1_7.4	1	96	Yes	high	4.7	Bugula_neritina	0.273534
1_7.5	1	96	Yes	high	4.7	Bugula_neritina	0.272363
1_7.6	1	96	Yes	high	4.7	Bugula_neritina	0
2_7.1	2	96	Yes	medium	2.2	Bugula_neritina	0.0692755
2_7.2	2	96	Yes	medium	2.2	Bugula_neritina	0.132568
2_7.3	2	96	Yes	medium	2.2	Bugula_neritina	0
2_7.3	2	96	Yes	medium	2.2	Bugula_neritina	0.0688457
2_7.4	2	96	Yes	medium	2.2	Bugula_neritina	0.130581
2_7.5	2	96	Yes	medium	2.2	Bugula_neritina	0.117202
3_7.1	3	96	Yes	low	0.4	Bugula_neritina	0.0628171
3_7.2	3	96	Yes	low	0.4	Bugula_neritina	0
3_7.3	3	96	Yes	low	0.4	Bugula_neritina	0
3_7.4	3	96	Yes	low	0.4	Bugula_neritina	0.0571893
3_7.5	3	96	Yes	low	0.4	Bugula_neritina	0
3_7.6	3	96	Yes	low	0.4	Bugula_neritina	0
neg_7.1	neg	96	Yes	neg	0	Bugula_neritina	0
neg_7.2	neg	96	Yes	neg	0	Bugula_neritina	0
neg_7.3	neg	96	Yes	neg	0	Bugula_neritina	0
neg_7.4	neg	96	Yes	neg	0	Bugula_neritina	0.0615808
neg_7.5	neg	96	Yes	neg	0	Bugula_neritina	0
neg_7.6	neg	96	Yes	neg	0	Bugula_neritina	0
1_8.1	1	192	Yes	high	4.7	Bugula_neritina	0.0604854
1_8.2	1	192	Yes	high	4.7	Bugula_neritina	0
1_8.3	1	192	Yes	high	4.7	Bugula_neritina	0
1_8.4	1	192	Yes	high	4.7	Bugula_neritina	0
1_8.5	1	192	Yes	high	4.7	Bugula_neritina	0
1_8.6	1	192	Yes	high	4.7	Bugula_neritina	0
2_8.1	2	192	Yes	medium	2.2	Bugula_neritina	0.711151
2_8.2	2	192	Yes	medium	2.2	Bugula_neritina	0
2_8.3	2	192	Yes	medium	2.2	Bugula_neritina	0.107948
2_8.4	2	192	Yes	medium	2.2	Bugula_neritina	0
2_8.5	2	192	Yes	medium	2.2	Bugula_neritina	0.0576942
2_8.6	2	192	Yes	medium	2.2	Bugula_neritina	0.363894
3_8.1	3	192	Yes	low	0.4	Bugula_neritina	0
3_8.2	3	192	Yes	low	0.4	Bugula_neritina	0.0598363
3_8.3	3	192	Yes	low	0.4	Bugula_neritina	0.135522
3_8.4	3	192	Yes	low	0.4	Bugula_neritina	0
3_8.5	3	192	Yes	low	0.4	Bugula_neritina	0.0602746
3_8.6	3	192	Yes	low	0.4	Bugula_neritina	0
neg8.1	neg	192	Yes	neg	0	Bugula_neritina	0
neg8.2	neg	192	Yes	neg	0	Bugula_neritina	0
neg8.3	neg	192	Yes	neg	0	Bugula_neritina	0.063263
neg8.4	neg	192	Yes	neg	0	Bugula_neritina	0
neg8.5	neg	192	Yes	neg	0	Bugula_neritina	0
neg8.6	neg	192	Yes	neg	0	Bugula_neritina	0
1_D1.1	1	1	No	medium	19.8	Sabella_Spallanzanii	2.75638
1_D1.2	1	1	No	medium	19.8	Sabella_Spallanzanii	1.2041
1_D1.3	1	1	No	medium	19.8	Sabella_Spallanzanii	1.42451
1_D1.4	1	1	No	medium	19.8	Sabella_Spallanzanii	1.3658
1_D1.5	1	1	No	medium	19.8	Sabella_Spallanzanii	1.71999
1_D1.6	1	1	No	medium	19.8	Sabella_Spallanzanii	0.568041
2_D1.1	2	1	No	high	32.7	Sabella_Spallanzanii	14.498
2_D1.2	2	1	No	high	32.7	Sabella_Spallanzanii	12.4954
2_D1.3	2	1	No	high	32.7	Sabella_Spallanzanii	22.8879
2_D1.4	2	1	No	high	32.7	Sabella_Spallanzanii	17.6974
2_D1.5	2	1	No	high	32.7	Sabella_Spallanzanii	19.8644
2_D1.6	2	1	No	high	32.7	Sabella_Spallanzanii	17.8896
3_D1.1	3	1	No	low	6.3	Sabella_Spallanzanii	1.01714
3_D1.2	3	1	No	low	6.3	Sabella_Spallanzanii	0.854062
3_D1.3	3	1	No	low	6.3	Sabella_Spallanzanii	1.34847
3_D1.4	3	1	No	low	6.3	Sabella_Spallanzanii	0.623002
3_D1.5	3	1	No	low	6.3	Sabella_Spallanzanii	1.04902
3_D1.6	3	1	No	low	6.3	Sabella_Spallanzanii	0.786391
neg_D1.1	neg	1	No	neg	0	Sabella_Spallanzanii	0
neg_D1.2	neg	1	No	neg	0	Sabella_Spallanzanii	0
neg_D1.3	neg	1	No	neg	0	Sabella_Spallanzanii	0
neg_D1.4	neg	1	No	neg	0	Sabella_Spallanzanii	0
neg_D1.5	neg	1	No	neg	0	Sabella_Spallanzanii	0
neg_D1.6	neg	1	No	neg	0	Sabella_Spallanzanii	0.0598606
1_D2.1	1	4	No	medium	19.8	Sabella_Spallanzanii	0.66486
1_D2.2	1	4	No	medium	19.8	Sabella_Spallanzanii	0.856683
1_D2.3	1	4	No	medium	19.8	Sabella_Spallanzanii	0.589473
1_D2.4	1	4	No	medium	19.8	Sabella_Spallanzanii	0.354697
1_D2.5	1	4	No	medium	19.8	Sabella_Spallanzanii	0.457949
1_D2.6	1	4	No	medium	19.8	Sabella_Spallanzanii	1.1086
2_D2.1	2	4	No	high	32.7	Sabella_Spallanzanii	17.3028
2_D2.2	2	4	No	high	32.7	Sabella_Spallanzanii	15.2273
2_D2.3	2	4	No	high	32.7	Sabella_Spallanzanii	18.7764
2_D2.4	2	4	No	high	32.7	Sabella_Spallanzanii	19.4083
2_D2.5	2	4	No	high	32.7	Sabella_Spallanzanii	17.1447
2_D2.6	2	4	No	high	32.7	Sabella_Spallanzanii	16.3105
3_D2.1	3	4	No	low	6.3	Sabella_Spallanzanii	0.47824
3_D2.2	3	4	No	low	6.3	Sabella_Spallanzanii	0
3_D2.3	3	4	No	low	6.3	Sabella_Spallanzanii	0.345513
3_D2.4	3	4	No	low	6.3	Sabella_Spallanzanii	0.302396
3_D2.5	3	4	No	low	6.3	Sabella_Spallanzanii	0.487227
3_D2.6	3	4	No	low	6.3	Sabella_Spallanzanii	0.624785
neg_D2.1	neg	4	No	neg	0	Sabella_Spallanzanii	0
neg_D2.2	neg	4	No	neg	0	Sabella_Spallanzanii	0
neg_D2.3	neg	4	No	neg	0	Sabella_Spallanzanii	0
neg_D2.4	neg	4	No	neg	0	Sabella_Spallanzanii	0
neg_D2.5	neg	4	No	neg	0	Sabella_Spallanzanii	0
neg_D2.6	neg	4	No	neg	0	Sabella_Spallanzanii	0
1_D3.1	1	8	No	medium	19.8	Sabella_Spallanzanii	1.75301
1_D3.2	1	8	No	medium	19.8	Sabella_Spallanzanii	1.32535
1_D3.3	1	8	No	medium	19.8	Sabella_Spallanzanii	1.16843
1_D3.4	1	8	No	medium	19.8	Sabella_Spallanzanii	1.40126
1_D3.5	1	8	No	medium	19.8	Sabella_Spallanzanii	1.26373
1_D3.6	1	8	No	medium	19.8	Sabella_Spallanzanii	1.41849
2_D3.1	2	8	No	high	32.7	Sabella_Spallanzanii	17.0466
2_D3.2	2	8	No	high	32.7	Sabella_Spallanzanii	16.0013
2_D3.3	2	8	No	high	32.7	Sabella_Spallanzanii	14.1111
2_D3.4	2	8	No	high	32.7	Sabella_Spallanzanii	18.4489
2_D3.5	2	8	No	high	32.7	Sabella_Spallanzanii	23.7633
2_D3.6	2	8	No	high	32.7	Sabella_Spallanzanii	16.2393
3_D3.1	3	8	No	low	6.3	Sabella_Spallanzanii	0.171844
3_D3.2	3	8	No	low	6.3	Sabella_Spallanzanii	0.41318
3_D3.3	3	8	No	low	6.3	Sabella_Spallanzanii	0.335767
3_D3.4	3	8	No	low	6.3	Sabella_Spallanzanii	0.281904
3_D3.5	3	8	No	low	6.3	Sabella_Spallanzanii	0.473834
3_D3.6	3	8	No	low	6.3	Sabella_Spallanzanii	0.632805
neg_D3.1	neg	8	No	neg	0	Sabella_Spallanzanii	0
neg_D3.2	neg	8	No	neg	0	Sabella_Spallanzanii	0
neg_D3.3	neg	8	No	neg	0	Sabella_Spallanzanii	0
neg_D3.4	neg	8	No	neg	0	Sabella_Spallanzanii	0.112532
neg_D3.5	neg	8	No	neg	0	Sabella_Spallanzanii	0
neg_D3.6	neg	8	No	neg	0	Sabella_Spallanzanii	0
1_D4.1	1	24	No	medium	19.8	Sabella_Spallanzanii	0.838287
1_D4.2	1	24	No	medium	19.8	Sabella_Spallanzanii	0.618739
1_D4.3	1	24	No	medium	19.8	Sabella_Spallanzanii	0.362418
1_D4.4	1	24	No	medium	19.8	Sabella_Spallanzanii	0.489355
1_D4.5	1	24	No	medium	19.8	Sabella_Spallanzanii	0.552521
1_D4.6	1	24	No	medium	19.8	Sabella_Spallanzanii	0.644657
2_D4.1	2	24	No	high	32.7	Sabella_Spallanzanii	5.50109
2_D4.2	2	24	No	high	32.7	Sabella_Spallanzanii	7.29834
2_D4.3	2	24	No	high	32.7	Sabella_Spallanzanii	6.61923
2_D4.4	2	24	No	high	32.7	Sabella_Spallanzanii	6.25016
2_D4.5	2	24	No	high	32.7	Sabella_Spallanzanii	7.13823
2_D4.6	2	24	No	high	32.7	Sabella_Spallanzanii	7.48342
3_D4.1	3	24	No	low	6.3	Sabella_Spallanzanii	0.121838
3_D4.2	3	24	No	low	6.3	Sabella_Spallanzanii	0.173057
3_D4.3	3	24	No	low	6.3	Sabella_Spallanzanii	0
3_D4.4	3	24	No	low	6.3	Sabella_Spallanzanii	0.17367
3_D4.5	3	24	No	low	6.3	Sabella_Spallanzanii	0.125873
3_D4.6	3	24	No	low	6.3	Sabella_Spallanzanii	0.120417
neg_D4.1	neg	24	No	neg	0	Sabella_Spallanzanii	0
neg_D4.2	neg	24	No	neg	0	Sabella_Spallanzanii	0
neg_D4.3	neg	24	No	neg	0	Sabella_Spallanzanii	0.0650109
neg_D4.4	neg	24	No	neg	0	Sabella_Spallanzanii	0
neg_D4.5	neg	24	No	neg	0	Sabella_Spallanzanii	0.121977
neg_D4.6	neg	24	No	neg	0	Sabella_Spallanzanii	0
1_D5.1	1	48	No	medium	19.8	Sabella_Spallanzanii	0.122332
1_D5.2	1	48	No	medium	19.8	Sabella_Spallanzanii	0.0582281
1_D5.3	1	48	No	medium	19.8	Sabella_Spallanzanii	0.0590761
1_D5.4	1	48	No	medium	19.8	Sabella_Spallanzanii	0.0579728
1_D5.5	1	48	No	medium	19.8	Sabella_Spallanzanii	0.119518
1_D5.6	1	48	No	medium	19.8	Sabella_Spallanzanii	0.173286
2_D5.1	2	48	No	high	32.7	Sabella_Spallanzanii	1.83698
2_D5.2	2	48	No	high	32.7	Sabella_Spallanzanii	1.33807
2_D5.3	2	48	No	high	32.7	Sabella_Spallanzanii	1.37693
2_D5.4	2	48	No	high	32.7	Sabella_Spallanzanii	0.811854
2_D5.5	2	48	No	high	32.7	Sabella_Spallanzanii	2.93019
2_D5.6	2	48	No	high	32.7	Sabella_Spallanzanii	1.47943
3_D5.1	3	48	No	low	6.3	Sabella_Spallanzanii	0
3_D5.2	3	48	No	low	6.3	Sabella_Spallanzanii	0
3_D5.3	3	48	No	low	6.3	Sabella_Spallanzanii	0
3_D5.4	3	48	No	low	6.3	Sabella_Spallanzanii	0
3_D5.5	3	48	No	low	6.3	Sabella_Spallanzanii	0
3_D5.6	3	48	No	low	6.3	Sabella_Spallanzanii	0
neg_D5.1	neg	48	No	neg	0	Sabella_Spallanzanii	0
neg_D5.2	neg	48	No	neg	0	Sabella_Spallanzanii	0
neg_D5.3	neg	48	No	neg	0	Sabella_Spallanzanii	0
neg_D5.4	neg	48	No	neg	0	Sabella_Spallanzanii	0
neg_D5.5	neg	48	No	neg	0	Sabella_Spallanzanii	0
neg_D5.6	neg	48	No	neg	0	Sabella_Spallanzanii	0.0597755
1_D6.1	1	72	No	medium	19.8	Sabella_Spallanzanii	0.120435
1_D6.2	1	72	No	medium	19.8	Sabella_Spallanzanii	0.0622982
1_D6.3	1	72	No	medium	19.8	Sabella_Spallanzanii	0.125377
1_D6.4	1	72	No	medium	19.8	Sabella_Spallanzanii	0.135796
1_D6.5	1	72	No	medium	19.8	Sabella_Spallanzanii	0.0621895
1_D6.6	1	72	No	medium	19.8	Sabella_Spallanzanii	0.184049
2_D6.1	2	72	No	high	32.7	Sabella_Spallanzanii	0.25153
2_D6.2	2	72	No	high	32.7	Sabella_Spallanzanii	0.314203
2_D6.3	2	72	No	high	32.7	Sabella_Spallanzanii	0.360015
2_D6.4	2	72	No	high	32.7	Sabella_Spallanzanii	0.183627
2_D6.5	2	72	No	high	32.7	Sabella_Spallanzanii	0.248371
2_D6.6	2	72	No	high	32.7	Sabella_Spallanzanii	0.181727
3_D6.1	3	72	No	low	6.3	Sabella_Spallanzanii	0
3_D6.2	3	72	No	low	6.3	Sabella_Spallanzanii	0.124811
3_D6.3	3	72	No	low	6.3	Sabella_Spallanzanii	0
3_D6.4	3	72	No	low	6.3	Sabella_Spallanzanii	0
3_D6.5	3	72	No	low	6.3	Sabella_Spallanzanii	0
3_D6.6	3	72	No	low	6.3	Sabella_Spallanzanii	0
neg_D6.1	neg	72	No	neg	0	Sabella_Spallanzanii	0.059739
neg_D6.2	neg	72	No	neg	0	Sabella_Spallanzanii	0
neg_D6.3	neg	72	No	neg	0	Sabella_Spallanzanii	0
neg_D6.4	neg	72	No	neg	0	Sabella_Spallanzanii	0.0577934
neg_D6.5	neg	72	No	neg	0	Sabella_Spallanzanii	0
neg_D6.6	neg	72	No	neg	0	Sabella_Spallanzanii	0
1_1.1	1	0	Yes	medium	19.8	Sabella_Spallanzanii	1.11796
1_1.2	1	0	Yes	medium	19.8	Sabella_Spallanzanii	1.18437
1_1.3	1	0	Yes	medium	19.8	Sabella_Spallanzanii	2.15545
1_1.4	1	0	Yes	medium	19.8	Sabella_Spallanzanii	0.844689
1_1.5	1	0	Yes	medium	19.8	Sabella_Spallanzanii	0.879182
1_1.6	1	0	Yes	medium	19.8	Sabella_Spallanzanii	0.853824
2_1.1	2	0	Yes	high	32.7	Sabella_Spallanzanii	0.359557
2_1.2	2	0	Yes	high	32.7	Sabella_Spallanzanii	0.0583842
2_1.3	2	0	Yes	high	32.7	Sabella_Spallanzanii	0.0590969
2_1.4	2	0	Yes	high	32.7	Sabella_Spallanzanii	0.120688
2_1.5	2	0	Yes	high	32.7	Sabella_Spallanzanii	0.174996
2_1.6	2	0	Yes	high	32.7	Sabella_Spallanzanii	0.183151
3_1.1	3	0	Yes	low	6.3	Sabella_Spallanzanii	0.120757
3_1.2	3	0	Yes	low	6.3	Sabella_Spallanzanii	0.303519
3_1.3	3	0	Yes	low	6.3	Sabella_Spallanzanii	0
3_1.4	3	0	Yes	low	6.3	Sabella_Spallanzanii	0.182318
3_1.5	3	0	Yes	low	6.3	Sabella_Spallanzanii	0.183819
3_1.6	3	0	Yes	low	6.3	Sabella_Spallanzanii	0.0582109
neg1.1	neg	0	Yes	neg	0	Sabella_Spallanzanii	0.119439
neg1.2	neg	0	Yes	neg	0	Sabella_Spallanzanii	0
neg1.3	neg	0	Yes	neg	0	Sabella_Spallanzanii	0
neg1.4	neg	0	Yes	neg	0	Sabella_Spallanzanii	0
neg1.5	neg	0	Yes	neg	0	Sabella_Spallanzanii	0
neg1.6	neg	0	Yes	neg	0	Sabella_Spallanzanii	0
1_2.1	1	4	Yes	medium	19.8	Sabella_Spallanzanii	2.29325
1_2.2	1	4	Yes	medium	19.8	Sabella_Spallanzanii	2.12072
1_2.3	1	4	Yes	medium	19.8	Sabella_Spallanzanii	2.33759
1_2.4	1	4	Yes	medium	19.8	Sabella_Spallanzanii	2.32784
1_2.5	1	4	Yes	medium	19.8	Sabella_Spallanzanii	2.02305
1_2.6	1	4	Yes	medium	19.8	Sabella_Spallanzanii	2.42141
2_2.1	2	4	Yes	high	32.7	Sabella_Spallanzanii	1.14796
2_2.2	2	4	Yes	high	32.7	Sabella_Spallanzanii	0.66486
2_2.3	2	4	Yes	high	32.7	Sabella_Spallanzanii	0.856683
2_2.4	2	4	Yes	high	32.7	Sabella_Spallanzanii	0.589473
2_2.5	2	4	Yes	high	32.7	Sabella_Spallanzanii	0.354697
2_2.6	2	4	Yes	high	32.7	Sabella_Spallanzanii	0.457949
3_2.1	3	4	Yes	low	6.3	Sabella_Spallanzanii	0.358735
3_2.2	3	4	Yes	low	6.3	Sabella_Spallanzanii	0.301744
3_2.3	3	4	Yes	low	6.3	Sabella_Spallanzanii	0.321414
3_2.4	3	4	Yes	low	6.3	Sabella_Spallanzanii	0.121148
3_2.5	3	4	Yes	low	6.3	Sabella_Spallanzanii	0.234614
3_2.6	3	4	Yes	low	6.3	Sabella_Spallanzanii	0
neg2.1	neg	4	Yes	neg	0	Sabella_Spallanzanii	0
neg2.2	neg	4	Yes	neg	0	Sabella_Spallanzanii	0
neg2.3	neg	4	Yes	neg	0	Sabella_Spallanzanii	0
neg2.4	neg	4	Yes	neg	0	Sabella_Spallanzanii	0
neg2.5	neg	4	Yes	neg	0	Sabella_Spallanzanii	0
neg2.6	neg	4	Yes	neg	0	Sabella_Spallanzanii	0
1_3.1	1	8	Yes	medium	19.8	Sabella_Spallanzanii	0.0607571
1_3.2	1	8	Yes	medium	19.8	Sabella_Spallanzanii	2.667
1_3.3	1	8	Yes	medium	19.8	Sabella_Spallanzanii	1.81
1_3.4	1	8	Yes	medium	19.8	Sabella_Spallanzanii	2.88145
1_3.5	1	8	Yes	medium	19.8	Sabella_Spallanzanii	2.46117
1_3.6	1	8	Yes	medium	19.8	Sabella_Spallanzanii	2.81625
2_3.1	2	8	Yes	high	32.7	Sabella_Spallanzanii	1.26292
2_3.2	2	8	Yes	high	32.7	Sabella_Spallanzanii	1.3058
2_3.3	2	8	Yes	high	32.7	Sabella_Spallanzanii	1.03016
2_3.4	2	8	Yes	high	32.7	Sabella_Spallanzanii	1.41347
2_3.5	2	8	Yes	high	32.7	Sabella_Spallanzanii	0.70279
2_3.6	2	8	Yes	high	32.7	Sabella_Spallanzanii	1.04414
3_3.1	3	8	Yes	low	6.3	Sabella_Spallanzanii	0
3_3.2	3	8	Yes	low	6.3	Sabella_Spallanzanii	0.231463
3_3.3	3	8	Yes	low	6.3	Sabella_Spallanzanii	0.226702
3_3.4	3	8	Yes	low	6.3	Sabella_Spallanzanii	0.396089
3_3.5	3	8	Yes	low	6.3	Sabella_Spallanzanii	0.177122
3_3.6	3	8	Yes	low	6.3	Sabella_Spallanzanii	0.31365
neg3.1	neg	8	Yes	neg	0	Sabella_Spallanzanii	0
neg3.2	neg	8	Yes	neg	0	Sabella_Spallanzanii	0
neg3.3	neg	8	Yes	neg	0	Sabella_Spallanzanii	0
neg3.4	neg	8	Yes	neg	0	Sabella_Spallanzanii	0.059189
neg3.5	neg	8	Yes	neg	0	Sabella_Spallanzanii	0
neg3.6	neg	8	Yes	neg	0	Sabella_Spallanzanii	0
1_4.1	1	24	Yes	medium	19.8	Sabella_Spallanzanii	8.78157
1_4.2	1	24	Yes	medium	19.8	Sabella_Spallanzanii	6.3762
1_4.3	1	24	Yes	medium	19.8	Sabella_Spallanzanii	6.46243
1_4.4	1	24	Yes	medium	19.8	Sabella_Spallanzanii	8.16651
1_4.5	1	24	Yes	medium	19.8	Sabella_Spallanzanii	7.98414
1_4.6	1	24	Yes	medium	19.8	Sabella_Spallanzanii	6.53013
2_4.1	2	24	Yes	high	32.7	Sabella_Spallanzanii	1.16858
2_4.2	2	24	Yes	high	32.7	Sabella_Spallanzanii	1.20187
2_4.3	2	24	Yes	high	32.7	Sabella_Spallanzanii	1.341
2_4.4	2	24	Yes	high	32.7	Sabella_Spallanzanii	0.0599063
2_4.5	2	24	Yes	high	32.7	Sabella_Spallanzanii	0.945431
2_4.6	2	24	Yes	high	32.7	Sabella_Spallanzanii	0.0607822
3_4.1	3	24	Yes	low	6.3	Sabella_Spallanzanii	0
3_4.2	3	24	Yes	low	6.3	Sabella_Spallanzanii	0.237971
3_4.3	3	24	Yes	low	6.3	Sabella_Spallanzanii	0
3_4.4	3	24	Yes	low	6.3	Sabella_Spallanzanii	0.715832
3_4.5	3	24	Yes	low	6.3	Sabella_Spallanzanii	0.441251
3_4.6	3	24	Yes	low	6.3	Sabella_Spallanzanii	0.650131
neg4.1	neg	24	Yes	neg	0	Sabella_Spallanzanii	0
neg4.2	neg	24	Yes	neg	0	Sabella_Spallanzanii	0
neg4.3	neg	24	Yes	neg	0	Sabella_Spallanzanii	0
neg4.4	neg	24	Yes	neg	0	Sabella_Spallanzanii	0
neg4.5	neg	24	Yes	neg	0	Sabella_Spallanzanii	0
neg4.6	neg	24	Yes	neg	0	Sabella_Spallanzanii	0
1_5.1	1	48	Yes	medium	19.8	Sabella_Spallanzanii	0.0663267
1_5.2	1	48	Yes	medium	19.8	Sabella_Spallanzanii	2.07131
1_5.3	1	48	Yes	medium	19.8	Sabella_Spallanzanii	3.31567
1_5.4	1	48	Yes	medium	19.8	Sabella_Spallanzanii	1.19846
1_5.5	1	48	Yes	medium	19.8	Sabella_Spallanzanii	1.96796
1_5.6	1	48	Yes	medium	19.8	Sabella_Spallanzanii	1.72217
2_5.1	2	48	Yes	high	32.7	Sabella_Spallanzanii	0.29871
2_5.2	2	48	Yes	high	32.7	Sabella_Spallanzanii	0.233184
2_5.3	2	48	Yes	high	32.7	Sabella_Spallanzanii	0.444083
2_5.4	2	48	Yes	high	32.7	Sabella_Spallanzanii	0.435143
2_5.5	2	48	Yes	high	32.7	Sabella_Spallanzanii	0.30755
2_5.6	2	48	Yes	high	32.7	Sabella_Spallanzanii	0.360807
3_5.1	3	48	Yes	low	6.3	Sabella_Spallanzanii	0.567822
3_5.2	3	48	Yes	low	6.3	Sabella_Spallanzanii	0.274293
3_5.3	3	48	Yes	low	6.3	Sabella_Spallanzanii	0.639623
3_5.4	3	48	Yes	low	6.3	Sabella_Spallanzanii	0.601591
3_5.5	3	48	Yes	low	6.3	Sabella_Spallanzanii	0.355429
3_5.6	3	48	Yes	low	6.3	Sabella_Spallanzanii	0.837133
neg5.1	neg	48	Yes	neg	0	Sabella_Spallanzanii	0
neg5.2	neg	48	Yes	neg	0	Sabella_Spallanzanii	0
neg5.3	neg	48	Yes	neg	0	Sabella_Spallanzanii	0
neg5.4	neg	48	Yes	neg	0	Sabella_Spallanzanii	0
neg5.5	neg	48	Yes	neg	0	Sabella_Spallanzanii	0
neg5.6	neg	48	Yes	neg	0	Sabella_Spallanzanii	0
1_6.1	1	72	Yes	medium	19.8	Sabella_Spallanzanii	0.655854
1_6.2	1	72	Yes	medium	19.8	Sabella_Spallanzanii	0.123996
1_6.3	1	72	Yes	medium	19.8	Sabella_Spallanzanii	0
1_6.4	1	72	Yes	medium	19.8	Sabella_Spallanzanii	0.175597
1_6.5	1	72	Yes	medium	19.8	Sabella_Spallanzanii	0.180067
1_6.6	1	72	Yes	medium	19.8	Sabella_Spallanzanii	0.119245
2_6.1	2	72	Yes	high	32.7	Sabella_Spallanzanii	0
2_6.2	2	72	Yes	high	32.7	Sabella_Spallanzanii	0.0585265
2_6.3	2	72	Yes	high	32.7	Sabella_Spallanzanii	0.185412
2_6.4	2	72	Yes	high	32.7	Sabella_Spallanzanii	0.0609176
2_6.5	2	72	Yes	high	32.7	Sabella_Spallanzanii	0.0628641
2_6.6	2	72	Yes	high	32.7	Sabella_Spallanzanii	0.238007
3_6.1	3	72	Yes	low	6.3	Sabella_Spallanzanii	0.120355
3_6.2	3	72	Yes	low	6.3	Sabella_Spallanzanii	0.119615
3_6.3	3	72	Yes	low	6.3	Sabella_Spallanzanii	0
3_6.4	3	72	Yes	low	6.3	Sabella_Spallanzanii	0
3_6.5	3	72	Yes	low	6.3	Sabella_Spallanzanii	0.182224
3_6.6	3	72	Yes	low	6.3	Sabella_Spallanzanii	0.180787
neg6.1	neg	72	Yes	neg	0	Sabella_Spallanzanii	0
neg6.2	neg	72	Yes	neg	0	Sabella_Spallanzanii	0
neg6.3	neg	72	Yes	neg	0	Sabella_Spallanzanii	0
neg6.4	neg	72	Yes	neg	0	Sabella_Spallanzanii	0
neg6.5	neg	72	Yes	neg	0	Sabella_Spallanzanii	0.117771
neg6.6	neg	72	Yes	neg	0	Sabella_Spallanzanii	0
1_7.1	1	96	Yes	medium	19.8	Sabella_Spallanzanii	0
1_7.2	1	96	Yes	medium	19.8	Sabella_Spallanzanii	0.0619897
1_7.3	1	96	Yes	medium	19.8	Sabella_Spallanzanii	0.0593353
1_7.4	1	96	Yes	medium	19.8	Sabella_Spallanzanii	0
1_7.5	1	96	Yes	medium	19.8	Sabella_Spallanzanii	0
1_7.6	1	96	Yes	medium	19.8	Sabella_Spallanzanii	0.0594282
2_7.1	2	96	Yes	high	32.7	Sabella_Spallanzanii	5.95622
2_7.2	2	96	Yes	high	32.7	Sabella_Spallanzanii	4.98171
2_7.3	2	96	Yes	high	32.7	Sabella_Spallanzanii	5.56962
2_7.4	2	96	Yes	high	32.7	Sabella_Spallanzanii	5.52797
2_7.5	2	96	Yes	high	32.7	Sabella_Spallanzanii	5.74072
2_7.6	2	96	Yes	high	32.7	Sabella_Spallanzanii	6.34661
3_7.1	3	96	Yes	low	6.3	Sabella_Spallanzanii	0.995842
3_7.2	3	96	Yes	low	6.3	Sabella_Spallanzanii	1.09304
3_7.3	3	96	Yes	low	6.3	Sabella_Spallanzanii	0.875068
3_7.4	3	96	Yes	low	6.3	Sabella_Spallanzanii	0.929924
3_7.5	3	96	Yes	low	6.3	Sabella_Spallanzanii	0.889581
3_7.6	3	96	Yes	low	6.3	Sabella_Spallanzanii	0.788431
neg7.1	neg	96	Yes	neg	0	Sabella_Spallanzanii	0
neg7.2	neg	96	Yes	neg	0	Sabella_Spallanzanii	0
neg7.3	neg	96	Yes	neg	0	Sabella_Spallanzanii	0
neg7.4	neg	96	Yes	neg	0	Sabella_Spallanzanii	0
neg7.5	neg	96	Yes	neg	0	Sabella_Spallanzanii	0
neg7.6	neg	96	Yes	neg	0	Sabella_Spallanzanii	0
1_8.1	1	192	Yes	medium	19.8	Sabella_Spallanzanii	0
1_8.2	1	192	Yes	medium	19.8	Sabella_Spallanzanii	0.0604947
1_8.3	1	192	Yes	medium	19.8	Sabella_Spallanzanii	0
1_8.4	1	192	Yes	medium	19.8	Sabella_Spallanzanii	0.128794
1_8.5	1	192	Yes	medium	19.8	Sabella_Spallanzanii	0.615921
1_8.6	1	192	Yes	medium	19.8	Sabella_Spallanzanii	0
2_8.1	2	192	Yes	high	32.7	Sabella_Spallanzanii	13.3019
2_8.2	2	192	Yes	high	32.7	Sabella_Spallanzanii	10.8795
2_8.3	2	192	Yes	high	32.7	Sabella_Spallanzanii	10.3861
2_8.4	2	192	Yes	high	32.7	Sabella_Spallanzanii	11.7262
2_8.5	2	192	Yes	high	32.7	Sabella_Spallanzanii	12.5366
2_8.6	2	192	Yes	high	32.7	Sabella_Spallanzanii	11.2414
3_8.1	3	192	Yes	low	6.3	Sabella_Spallanzanii	0.937501
3_8.2	3	192	Yes	low	6.3	Sabella_Spallanzanii	0.398582
3_8.3	3	192	Yes	low	6.3	Sabella_Spallanzanii	0.777753
3_8.4	3	192	Yes	low	6.3	Sabella_Spallanzanii	0.890389
3_8.5	3	192	Yes	low	6.3	Sabella_Spallanzanii	1.30546
3_8.6	3	192	Yes	low	6.3	Sabella_Spallanzanii	0.839009
neg8.1	neg	192	Yes	neg	0	Sabella_Spallanzanii	0
neg8.2	neg	192	Yes	neg	0	Sabella_Spallanzanii	0
neg8.3	neg	192	Yes	neg	0	Sabella_Spallanzanii	0
neg8.4	neg	192	Yes	neg	0	Sabella_Spallanzanii	0
neg8.5	neg	192	Yes	neg	0	Sabella_Spallanzanii	0
neg8.6	neg	192	Yes	neg	0	Sabella_Spallanzanii	0.0598606
1_1.1	1	1	No	high	9.6	Styela_Clava	0.312899
1_1.2	1	1	No	high	9.6	Styela_Clava	0
1_1.3	1	1	No	high	9.6	Styela_Clava	0
1_1.4	1	1	No	high	9.6	Styela_Clava	0
1_1.5	1	1	No	high	9.6	Styela_Clava	0.0572924
1_1.6	1	1	No	high	9.6	Styela_Clava	0
2_1.1	2	1	No	medium	7.6	Styela_Clava	0
2_1.2	2	1	No	medium	7.6	Styela_Clava	0
2_1.3	2	1	No	medium	7.6	Styela_Clava	0.199723
2_1.4	2	1	No	medium	7.6	Styela_Clava	0
2_1.5	2	1	No	medium	7.6	Styela_Clava	0
2_1.6	2	1	No	medium	7.6	Styela_Clava	0
3_1.1	3	1	No	low	4.5	Styela_Clava	0.290522
3_1.2	3	1	No	low	4.5	Styela_Clava	0.640488
3_1.3	3	1	No	low	4.5	Styela_Clava	0.354711
3_1.4	3	1	No	low	4.5	Styela_Clava	0.415298
3_1.5	3	1	No	low	4.5	Styela_Clava	0.196619
3_1.6	3	1	No	low	4.5	Styela_Clava	0.0604729
neg1.1	neg	1	No	neg	0	Styela_Clava	0
neg1.2	neg	1	No	neg	0	Styela_Clava	0
neg1.3	neg	1	No	neg	0	Styela_Clava	0
neg1.4	neg	1	No	neg	0	Styela_Clava	0
neg1.5	neg	1	No	neg	0	Styela_Clava	0
neg1.6	neg	1	No	neg	0	Styela_Clava	0
1_D2.1	1	4	No	high	9.6	Styela_Clava	0
1_D2.2	1	4	No	high	9.6	Styela_Clava	0
1_D2.3	1	4	No	high	9.6	Styela_Clava	0.0597755
1_D2.4	1	4	No	high	9.6	Styela_Clava	0
1_D2.5	1	4	No	high	9.6	Styela_Clava	0
1_D2.6	1	4	No	high	9.6	Styela_Clava	0
2_D2.1	2	4	No	medium	7.6	Styela_Clava	0
2_D2.2	2	4	No	medium	7.6	Styela_Clava	0
2_D2.3	2	4	No	medium	7.6	Styela_Clava	0
2_D2.4	2	4	No	medium	7.6	Styela_Clava	0
2_D2.5	2	4	No	medium	7.6	Styela_Clava	0
2_D2.6	2	4	No	medium	7.6	Styela_Clava	0
3_D2.1	3	4	No	low	4.5	Styela_Clava	0.298877
3_D2.2	3	4	No	low	4.5	Styela_Clava	0
3_D2.3	3	4	No	low	4.5	Styela_Clava	0.11516
3_D2.4	3	4	No	low	4.5	Styela_Clava	0.24191
3_D2.5	3	4	No	low	4.5	Styela_Clava	0.243588
3_D2.6	3	4	No	low	4.5	Styela_Clava	0.312351
neg_D2.1	neg	4	No	neg	0	Styela_Clava	0
neg_D2.2	neg	4	No	neg	0	Styela_Clava	0
neg_D2.3	neg	4	No	neg	0	Styela_Clava	0.0597906
neg_D2.4	neg	4	No	neg	0	Styela_Clava	0
neg_D2.5	neg	4	No	neg	0	Styela_Clava	0.0592218
neg_D2.6	neg	4	No	neg	0	Styela_Clava	0
1_D3.1	1	8	No	high	9.6	Styela_Clava	0
1_D3.2	1	8	No	high	9.6	Styela_Clava	0
1_D3.3	1	8	No	high	9.6	Styela_Clava	0
1_D3.4	1	8	No	high	9.6	Styela_Clava	0
1_D3.5	1	8	No	high	9.6	Styela_Clava	0.0574126
1_D3.6	1	8	No	high	9.6	Styela_Clava	0
2_D3.1	2	8	No	medium	7.6	Styela_Clava	0.0545939
2_D3.2	2	8	No	medium	7.6	Styela_Clava	0
2_D3.3	2	8	No	medium	7.6	Styela_Clava	0.0594372
2_D3.4	2	8	No	medium	7.6	Styela_Clava	0.0575643
2_D3.5	2	8	No	medium	7.6	Styela_Clava	0
2_D3.6	2	8	No	medium	7.6	Styela_Clava	0
3_D3.1	3	8	No	low	4.5	Styela_Clava	0.0572784
3_D3.2	3	8	No	low	4.5	Styela_Clava	0.236085
3_D3.3	3	8	No	low	4.5	Styela_Clava	0.111912
3_D3.4	3	8	No	low	4.5	Styela_Clava	0.169134
3_D3.5	3	8	No	low	4.5	Styela_Clava	0.0592188
3_D3.6	3	8	No	low	4.5	Styela_Clava	0.11503
neg_D3.1	neg	8	No	neg	0	Styela_Clava	0
neg_D3.2	neg	8	No	neg	0	Styela_Clava	0
neg_D3.3	neg	8	No	neg	0	Styela_Clava	0
neg_D3.4	neg	8	No	neg	0	Styela_Clava	0
neg_D3.5	neg	8	No	neg	0	Styela_Clava	0
neg_D3.6	neg	8	No	neg	0	Styela_Clava	0
1_D4.1	1	24	No	high	9.6	Styela_Clava	0.0644624
1_D4.2	1	24	No	high	9.6	Styela_Clava	0
1_D4.3	1	24	No	high	9.6	Styela_Clava	0
1_D4.4	1	24	No	high	9.6	Styela_Clava	0
1_D4.5	1	24	No	high	9.6	Styela_Clava	0
1_D4.6	1	24	No	high	9.6	Styela_Clava	0
2_D4.1	2	24	No	medium	7.6	Styela_Clava	0
2_D4.2	2	24	No	medium	7.6	Styela_Clava	0
2_D4.3	2	24	No	medium	7.6	Styela_Clava	0
2_D4.4	2	24	No	medium	7.6	Styela_Clava	0
2_D4.5	2	24	No	medium	7.6	Styela_Clava	0
2_D4.6	2	24	No	medium	7.6	Styela_Clava	0
3_D4.1	3	24	No	low	4.5	Styela_Clava	0.121838
3_D4.2	3	24	No	low	4.5	Styela_Clava	0
3_D4.3	3	24	No	low	4.5	Styela_Clava	0.117906
3_D4.4	3	24	No	low	4.5	Styela_Clava	0
3_D4.5	3	24	No	low	4.5	Styela_Clava	0.0629347
3_D4.6	3	24	No	low	4.5	Styela_Clava	0.0602068
neg_D4.1	neg	24	No	neg	0	Styela_Clava	0
neg_D4.2	neg	24	No	neg	0	Styela_Clava	0
neg_D4.3	neg	24	No	neg	0	Styela_Clava	0
neg_D4.4	neg	24	No	neg	0	Styela_Clava	0
neg_D4.5	neg	24	No	neg	0	Styela_Clava	0.060987
neg_D4.6	neg	24	No	neg	0	Styela_Clava	0
1_D5.1	1	48	No	high	9.6	Styela_Clava	0
1_D5.2	1	48	No	high	9.6	Styela_Clava	0
1_D5.3	1	48	No	high	9.6	Styela_Clava	0.0590761
1_D5.4	1	48	No	high	9.6	Styela_Clava	0
1_D5.5	1	48	No	high	9.6	Styela_Clava	0
1_D5.6	1	48	No	high	9.6	Styela_Clava	0
2_D5.1	2	48	No	medium	7.6	Styela_Clava	0
2_D5.2	2	48	No	medium	7.6	Styela_Clava	0
2_D5.3	2	48	No	medium	7.6	Styela_Clava	0.0598332
2_D5.4	2	48	No	medium	7.6	Styela_Clava	0
2_D5.5	2	48	No	medium	7.6	Styela_Clava	0
2_D5.6	2	48	No	medium	7.6	Styela_Clava	0
3_D5.1	3	48	No	low	4.5	Styela_Clava	0
3_D5.2	3	48	No	low	4.5	Styela_Clava	0
3_D5.3	3	48	No	low	4.5	Styela_Clava	0
3_D5.4	3	48	No	low	4.5	Styela_Clava	0
3_D5.5	3	48	No	low	4.5	Styela_Clava	0
3_D5.6	3	48	No	low	4.5	Styela_Clava	0
neg_D5.1	neg	48	No	neg	0	Styela_Clava	0
neg_D5.2	neg	48	No	neg	0	Styela_Clava	0
neg_D5.3	neg	48	No	neg	0	Styela_Clava	0
neg_D5.4	neg	48	No	neg	0	Styela_Clava	0
neg_D5.5	neg	48	No	neg	0	Styela_Clava	0
neg_D5.6	neg	48	No	neg	0	Styela_Clava	0
1_D6.1	1	72	No	high	9.6	Styela_Clava	0
1_D6.2	1	72	No	high	9.6	Styela_Clava	0
1_D6.3	1	72	No	high	9.6	Styela_Clava	0
1_D6.4	1	72	No	high	9.6	Styela_Clava	0
1_D6.5	1	72	No	high	9.6	Styela_Clava	0
1_D6.6	1	72	No	high	9.6	Styela_Clava	0
2_D6.1	2	72	No	medium	7.6	Styela_Clava	0
2_D6.2	2	72	No	medium	7.6	Styela_Clava	0
2_D6.3	2	72	No	medium	7.6	Styela_Clava	0
2_D6.4	2	72	No	medium	7.6	Styela_Clava	0
2_D6.5	2	72	No	medium	7.6	Styela_Clava	0
2_D6.6	2	72	No	medium	7.6	Styela_Clava	0
3_D6.1	3	72	No	low	4.5	Styela_Clava	0
3_D6.2	3	72	No	low	4.5	Styela_Clava	0
3_D6.3	3	72	No	low	4.5	Styela_Clava	0
3_D6.4	3	72	No	low	4.5	Styela_Clava	0
3_D6.5	3	72	No	low	4.5	Styela_Clava	0
3_D6.6	3	72	No	low	4.5	Styela_Clava	0
neg_D6.1	neg	72	No	neg	0	Styela_Clava	0
neg_D6.2	neg	72	No	neg	0	Styela_Clava	0
neg_D6.3	neg	72	No	neg	0	Styela_Clava	0
neg_D6.4	neg	72	No	neg	0	Styela_Clava	0
neg_D6.5	neg	72	No	neg	0	Styela_Clava	0
neg_D6.6	neg	72	No	neg	0	Styela_Clava	0
1_1.1	1	0	Yes	high	9.6	Styela_Clava	0.0620812
1_1.2	1	0	Yes	high	9.6	Styela_Clava	0
1_1.3	1	0	Yes	high	9.6	Styela_Clava	0
1_1.4	1	0	Yes	high	9.6	Styela_Clava	0
1_1.5	1	0	Yes	high	9.6	Styela_Clava	0
1_1.6	1	0	Yes	high	9.6	Styela_Clava	0
2_1.1	2	0	Yes	medium	7.6	Styela_Clava	0
2_1.2	2	0	Yes	medium	7.6	Styela_Clava	0.116771
2_1.3	2	0	Yes	medium	7.6	Styela_Clava	0
2_1.4	2	0	Yes	medium	7.6	Styela_Clava	0
2_1.5	2	0	Yes	medium	7.6	Styela_Clava	0
2_1.6	2	0	Yes	medium	7.6	Styela_Clava	0
3_1.1	3	0	Yes	low	4.5	Styela_Clava	0
3_1.2	3	0	Yes	low	4.5	Styela_Clava	0
3_1.3	3	0	Yes	low	4.5	Styela_Clava	0
3_1.4	3	0	Yes	low	4.5	Styela_Clava	0.0607697
3_1.5	3	0	Yes	low	4.5	Styela_Clava	0
3_1.6	3	0	Yes	low	4.5	Styela_Clava	0
neg1.1	neg	0	Yes	neg	0	Styela_Clava	0
neg1.2	neg	0	Yes	neg	0	Styela_Clava	0
neg1.3	neg	0	Yes	neg	0	Styela_Clava	0
neg1.4	neg	0	Yes	neg	0	Styela_Clava	0
neg1.5	neg	0	Yes	neg	0	Styela_Clava	0
neg1.6	neg	0	Yes	neg	0	Styela_Clava	0
1_2.1	1	4	Yes	high	9.6	Styela_Clava	0
1_2.2	1	4	Yes	high	9.6	Styela_Clava	0
1_2.3	1	4	Yes	high	9.6	Styela_Clava	0
1_2.4	1	4	Yes	high	9.6	Styela_Clava	0
1_2.5	1	4	Yes	high	9.6	Styela_Clava	0
1_2.6	1	4	Yes	high	9.6	Styela_Clava	0
2_2.1	2	4	Yes	medium	7.6	Styela_Clava	0.0637463
2_2.2	2	4	Yes	medium	7.6	Styela_Clava	0
2_2.3	2	4	Yes	medium	7.6	Styela_Clava	0.061171
2_2.4	2	4	Yes	medium	7.6	Styela_Clava	0.058934
2_2.5	2	4	Yes	medium	7.6	Styela_Clava	0
2_2.6	2	4	Yes	medium	7.6	Styela_Clava	0
3_2.1	3	4	Yes	low	4.5	Styela_Clava	0
3_2.2	3	4	Yes	low	4.5	Styela_Clava	0.0603427
3_2.3	3	4	Yes	low	4.5	Styela_Clava	0
3_2.4	3	4	Yes	low	4.5	Styela_Clava	0
3_2.5	3	4	Yes	low	4.5	Styela_Clava	0
3_2.6	3	4	Yes	low	4.5	Styela_Clava	0
neg2.1	neg	4	Yes	neg	0	Styela_Clava	0
neg2.2	neg	4	Yes	neg	0	Styela_Clava	0
neg2.3	neg	4	Yes	neg	0	Styela_Clava	0
neg2.4	neg	4	Yes	neg	0	Styela_Clava	0
neg2.5	neg	4	Yes	neg	0	Styela_Clava	0
neg2.6	neg	4	Yes	neg	0	Styela_Clava	0
1_3.1	1	8	Yes	high	9.6	Styela_Clava	0
1_3.2	1	8	Yes	high	9.6	Styela_Clava	0
1_3.3	1	8	Yes	high	9.6	Styela_Clava	0
1_3.4	1	8	Yes	high	9.6	Styela_Clava	0
1_3.5	1	8	Yes	high	9.6	Styela_Clava	0
1_3.6	1	8	Yes	high	9.6	Styela_Clava	0
2_3.1	2	8	Yes	medium	7.6	Styela_Clava	0.0573762
2_3.2	2	8	Yes	medium	7.6	Styela_Clava	0
2_3.3	2	8	Yes	medium	7.6	Styela_Clava	0.0605726
2_3.4	2	8	Yes	medium	7.6	Styela_Clava	0
2_3.5	2	8	Yes	medium	7.6	Styela_Clava	0
2_3.6	2	8	Yes	medium	7.6	Styela_Clava	0
3_3.1	3	8	Yes	low	4.5	Styela_Clava	0
3_3.2	3	8	Yes	low	4.5	Styela_Clava	0
3_3.3	3	8	Yes	low	4.5	Styela_Clava	0
3_3.4	3	8	Yes	low	4.5	Styela_Clava	0.056576
3_3.5	3	8	Yes	low	4.5	Styela_Clava	0
3_3.6	3	8	Yes	low	4.5	Styela_Clava	0
neg3.1	neg	8	Yes	neg	0	Styela_Clava	0.0615711
neg3.2	neg	8	Yes	neg	0	Styela_Clava	0
neg3.3	neg	8	Yes	neg	0	Styela_Clava	0
neg3.4	neg	8	Yes	neg	0	Styela_Clava	0
neg3.5	neg	8	Yes	neg	0	Styela_Clava	0.0585935
neg3.6	neg	8	Yes	neg	0	Styela_Clava	0
1_4.1	1	24	Yes	high	9.6	Styela_Clava	0.072307
1_4.2	1	24	Yes	high	9.6	Styela_Clava	0
1_4.3	1	24	Yes	high	9.6	Styela_Clava	0
1_4.4	1	24	Yes	high	9.6	Styela_Clava	0
1_4.5	1	24	Yes	high	9.6	Styela_Clava	0
1_4.6	1	24	Yes	high	9.6	Styela_Clava	0
2_4.1	2	24	Yes	medium	7.6	Styela_Clava	0
2_4.2	2	24	Yes	medium	7.6	Styela_Clava	0
2_4.3	2	24	Yes	medium	7.6	Styela_Clava	0
2_4.4	2	24	Yes	medium	7.6	Styela_Clava	0
2_4.5	2	24	Yes	medium	7.6	Styela_Clava	0
2_4.6	2	24	Yes	medium	7.6	Styela_Clava	0
3_4.1	3	24	Yes	low	4.5	Styela_Clava	0
3_4.2	3	24	Yes	low	4.5	Styela_Clava	0
3_4.3	3	24	Yes	low	4.5	Styela_Clava	0
3_4.4	3	24	Yes	low	4.5	Styela_Clava	0
3_4.5	3	24	Yes	low	4.5	Styela_Clava	0.0630258
3_4.6	3	24	Yes	low	4.5	Styela_Clava	0
neg4.1	neg	24	Yes	neg	0	Styela_Clava	0
neg4.2	neg	24	Yes	neg	0	Styela_Clava	0.0606038
neg4.3	neg	24	Yes	neg	0	Styela_Clava	0
neg4.4	neg	24	Yes	neg	0	Styela_Clava	0
neg4.5	neg	24	Yes	neg	0	Styela_Clava	0
neg4.6	neg	24	Yes	neg	0	Styela_Clava	0
1_5.1	1	48	Yes	high	9.6	Styela_Clava	0
1_5.2	1	48	Yes	high	9.6	Styela_Clava	0
1_5.3	1	48	Yes	high	9.6	Styela_Clava	0.118256
1_5.4	1	48	Yes	high	9.6	Styela_Clava	0
1_5.5	1	48	Yes	high	9.6	Styela_Clava	0
1_5.6	1	48	Yes	high	9.6	Styela_Clava	0
2_5.1	2	48	Yes	medium	7.6	Styela_Clava	0
2_5.2	2	48	Yes	medium	7.6	Styela_Clava	0
2_5.3	2	48	Yes	medium	7.6	Styela_Clava	0
2_5.4	2	48	Yes	medium	7.6	Styela_Clava	0
2_5.5	2	48	Yes	medium	7.6	Styela_Clava	0
2_5.6	2	48	Yes	medium	7.6	Styela_Clava	0
3_5.1	3	48	Yes	low	4.5	Styela_Clava	0.0567699
3_5.2	3	48	Yes	low	4.5	Styela_Clava	0.0548535
3_5.3	3	48	Yes	low	4.5	Styela_Clava	0
3_5.4	3	48	Yes	low	4.5	Styela_Clava	0.0601452
3_5.5	3	48	Yes	low	4.5	Styela_Clava	0
3_5.6	3	48	Yes	low	4.5	Styela_Clava	0
neg5.1	neg	48	Yes	neg	0	Styela_Clava	0
neg5.2	neg	48	Yes	neg	0	Styela_Clava	0
neg5.3	neg	48	Yes	neg	0	Styela_Clava	0
neg5.4	neg	48	Yes	neg	0	Styela_Clava	0
neg5.5	neg	48	Yes	neg	0	Styela_Clava	0
neg5.6	neg	48	Yes	neg	0	Styela_Clava	0
1_6.1	1	72	Yes	high	9.6	Styela_Clava	0.918298
1_6.2	1	72	Yes	high	9.6	Styela_Clava	0.0619962
1_6.3	1	72	Yes	high	9.6	Styela_Clava	0
1_6.4	1	72	Yes	high	9.6	Styela_Clava	0.0585294
1_6.5	1	72	Yes	high	9.6	Styela_Clava	0
1_6.6	1	72	Yes	high	9.6	Styela_Clava	0
2_6.1	2	72	Yes	medium	7.6	Styela_Clava	0
2_6.2	2	72	Yes	medium	7.6	Styela_Clava	0
2_6.3	2	72	Yes	medium	7.6	Styela_Clava	0
2_6.4	2	72	Yes	medium	7.6	Styela_Clava	0
2_6.5	2	72	Yes	medium	7.6	Styela_Clava	0
2_6.6	2	72	Yes	medium	7.6	Styela_Clava	0
3_6.1	3	72	Yes	low	4.5	Styela_Clava	0
3_6.2	3	72	Yes	low	4.5	Styela_Clava	0
3_6.3	3	72	Yes	low	4.5	Styela_Clava	0.0623874
3_6.4	3	72	Yes	low	4.5	Styela_Clava	0
3_6.5	3	72	Yes	low	4.5	Styela_Clava	0.0607383
3_6.6	3	72	Yes	low	4.5	Styela_Clava	0
neg6.1	neg	72	Yes	neg	0	Styela_Clava	0
neg6.2	neg	72	Yes	neg	0	Styela_Clava	0.0638744
neg6.3	neg	72	Yes	neg	0	Styela_Clava	0
neg6.4	neg	72	Yes	neg	0	Styela_Clava	0
neg6.5	neg	72	Yes	neg	0	Styela_Clava	0.0588839
neg6.6	neg	72	Yes	neg	0	Styela_Clava	0.0582339
1_7.1	1	96	Yes	high	9.6	Styela_Clava	0
1_7.2	1	96	Yes	high	9.6	Styela_Clava	0
1_7.3	1	96	Yes	high	9.6	Styela_Clava	0
1_7.4	1	96	Yes	high	9.6	Styela_Clava	0
1_7.5	1	96	Yes	high	9.6	Styela_Clava	0
1_7.6	1	96	Yes	high	9.6	Styela_Clava	0
2_7.1	2	96	Yes	medium	7.6	Styela_Clava	0
2_7.2	2	96	Yes	medium	7.6	Styela_Clava	0
2_7.3	2	96	Yes	medium	7.6	Styela_Clava	0
2_7.4	2	96	Yes	medium	7.6	Styela_Clava	0
2_7.5	2	96	Yes	medium	7.6	Styela_Clava	0
2_7.6	2	96	Yes	medium	7.6	Styela_Clava	0
3_7.1	3	96	Yes	low	4.5	Styela_Clava	0.117114
3_7.2	3	96	Yes	low	4.5	Styela_Clava	0
3_7.3	3	96	Yes	low	4.5	Styela_Clava	0
3_7.4	3	96	Yes	low	4.5	Styela_Clava	0.0580987
3_7.5	3	96	Yes	low	4.5	Styela_Clava	0
3_7.6	3	96	Yes	low	4.5	Styela_Clava	0
neg7.1	neg	96	Yes	neg	0	Styela_Clava	0
neg7.2	neg	96	Yes	neg	0	Styela_Clava	0.0592158
neg7.3	neg	96	Yes	neg	0	Styela_Clava	0
neg7.4	neg	96	Yes	neg	0	Styela_Clava	0
neg7.5	neg	96	Yes	neg	0	Styela_Clava	0
neg7.6	neg	96	Yes	neg	0	Styela_Clava	0.0573287
1_8.1	1	192	Yes	high	9.6	Styela_Clava	0
1_8.2	1	192	Yes	high	9.6	Styela_Clava	0
1_8.3	1	192	Yes	high	9.6	Styela_Clava	0
1_8.4	1	192	Yes	high	9.6	Styela_Clava	0
1_8.5	1	192	Yes	high	9.6	Styela_Clava	0
1_8.6	1	192	Yes	high	9.6	Styela_Clava	0
2_8.1	2	192	Yes	medium	7.6	Styela_Clava	0
2_8.2	2	192	Yes	medium	7.6	Styela_Clava	0
2_8.3	2	192	Yes	medium	7.6	Styela_Clava	0
2_8.4	2	192	Yes	medium	7.6	Styela_Clava	0
2_8.5	2	192	Yes	medium	7.6	Styela_Clava	0
2_8.6	2	192	Yes	medium	7.6	Styela_Clava	0.0625034
3_8.1	3	192	Yes	low	4.5	Styela_Clava	0.249927
3_8.2	3	192	Yes	low	4.5	Styela_Clava	0.341633
3_8.3	3	192	Yes	low	4.5	Styela_Clava	0.418726
3_8.4	3	192	Yes	low	4.5	Styela_Clava	0.237371
3_8.5	3	192	Yes	low	4.5	Styela_Clava	0.397159
3_8.6	3	192	Yes	low	4.5	Styela_Clava	0.599231
neg8.1	neg	192	Yes	neg	0	Styela_Clava	0
neg8.2	neg	192	Yes	neg	0	Styela_Clava	0
neg8.3	neg	192	Yes	neg	0	Styela_Clava	0
neg8.4	neg	192	Yes	neg	0	Styela_Clava	0
neg8.5	neg	192	Yes	neg	0	Styela_Clava	0
neg8.6	neg	192	Yes	neg	0	Styela_Clava	0

## Sheet: Sheet2
	Hours	Species	Biomass	Concentration (copies/µL)	Concentration (copies/µL of environment)
free-eDNA shedding	0	Bugula neritina	high	0.531538	10.6308
free-eDNA shedding	0	Bugula neritina	high	0.0781422	1.56284
free-eDNA shedding	0	Bugula neritina	high	0.305795	6.1159
free-eDNA shedding	0	Bugula neritina	high	0.309049	6.18097
free-eDNA shedding	0	Bugula neritina	high	0.230703	4.61406
free-eDNA shedding	0	Bugula neritina	high	0.313412	6.26824
free-eDNA shedding	4	Bugula neritina	high	0	0
free-eDNA shedding	4	Bugula neritina	high	0	0
free-eDNA shedding	4	Bugula neritina	high	0	0
free-eDNA shedding	4	Bugula neritina	high	0.0674911	1.34982
free-eDNA shedding	4	Bugula neritina	high	0	0
free-eDNA shedding	4	Bugula neritina	high	0	0
free-eDNA shedding	8	Bugula neritina	high	0.15264	3.05279
free-eDNA shedding	8	Bugula neritina	high	0	0
free-eDNA shedding	8	Bugula neritina	high	0.181149	3.62298
free-eDNA shedding	8	Bugula neritina	high	0.119384	2.38768
free-eDNA shedding	8	Bugula neritina	high	0	0
free-eDNA shedding	8	Bugula neritina	high	0.0568879	1.13776
free-eDNA shedding	24	Bugula neritina	high	0.152235	3.0447
free-eDNA shedding	24	Bugula neritina	high	0	0
free-eDNA shedding	24	Bugula neritina	high	0.523836	10.4767
free-eDNA shedding	24	Bugula neritina	high	0	0
free-eDNA shedding	24	Bugula neritina	high	0.0619994	1.23999
free-eDNA shedding	24	Bugula neritina	high	0.0603427	1.20685
free-eDNA shedding	48	Bugula neritina	high	0.0746752	1.4935
free-eDNA shedding	48	Bugula neritina	high	0.0673674	1.34735
free-eDNA shedding	48	Bugula neritina	high	0.276361	5.52723
free-eDNA shedding	48	Bugula neritina	high	0	0
free-eDNA shedding	48	Bugula neritina	high	0.0675802	1.3516
free-eDNA shedding	48	Bugula neritina	high	0	0
free-eDNA shedding	72	Bugula neritina	high	0.215333	4.30666
free-eDNA shedding	72	Bugula neritina	high	0.197798	3.95596
free-eDNA shedding	72	Bugula neritina	high	0	0
free-eDNA shedding	72	Bugula neritina	high	0.0663267	1.32653
free-eDNA shedding	72	Bugula neritina	high	0.198745	3.9749
free-eDNA shedding	72	Bugula neritina	high	0.271734	5.43467
free-eDNA shedding	96	Bugula neritina	high	0.145216	2.90433
free-eDNA shedding	96	Bugula neritina	high	0.0669953	1.33991
free-eDNA shedding	96	Bugula neritina	high	0.133311	2.66622
free-eDNA shedding	96	Bugula neritina	high	0.273534	5.47068
free-eDNA shedding	96	Bugula neritina	high	0.272363	5.44725
free-eDNA shedding	96	Bugula neritina	high	0	0
free-eDNA shedding	192	Bugula neritina	high	0.0604854	1.20971
free-eDNA shedding	192	Bugula neritina	high	0	0
free-eDNA shedding	192	Bugula neritina	high	0	0
free-eDNA shedding	192	Bugula neritina	high	0	0
free-eDNA shedding	192	Bugula neritina	high	0	0
free-eDNA shedding	192	Bugula neritina	high	0	0
free-eDNA shedding	0	Bugula neritina	low	0.0639577	1.27915
free-eDNA shedding	0	Bugula neritina	low	0.0647284	1.29457
free-eDNA shedding	0	Bugula neritina	low	0.0752917	1.50583
free-eDNA shedding	0	Bugula neritina	low	0.0667899	1.3358
free-eDNA shedding	0	Bugula neritina	low	0	0
free-eDNA shedding	0	Bugula neritina	low	0.139798	2.79596
free-eDNA shedding	4	Bugula neritina	low	0	0
free-eDNA shedding	4	Bugula neritina	low	0	0
free-eDNA shedding	4	Bugula neritina	low	0	0
free-eDNA shedding	4	Bugula neritina	low	0	0
free-eDNA shedding	4	Bugula neritina	low	0	0
free-eDNA shedding	4	Bugula neritina	low	0	0
free-eDNA shedding	8	Bugula neritina	low	0.0627234	1.25447
free-eDNA shedding	8	Bugula neritina	low	0	0
free-eDNA shedding	8	Bugula neritina	low	0.118566	2.37132
free-eDNA shedding	8	Bugula neritina	low	0	0
free-eDNA shedding	8	Bugula neritina	low	0.0695293	1.39059
free-eDNA shedding	8	Bugula neritina	low	0.0651478	1.30296
free-eDNA shedding	24	Bugula neritina	low	0	0
free-eDNA shedding	24	Bugula neritina	low	0	0
free-eDNA shedding	24	Bugula neritina	low	0	0
free-eDNA shedding	24	Bugula neritina	low	0	0
free-eDNA shedding	24	Bugula neritina	low	0	0
free-eDNA shedding	24	Bugula neritina	low	0	0
free-eDNA shedding	48	Bugula neritina	low	0.061206	1.22412
free-eDNA shedding	48	Bugula neritina	low	0	0
free-eDNA shedding	48	Bugula neritina	low	0	0
free-eDNA shedding	48	Bugula neritina	low	0	0
free-eDNA shedding	48	Bugula neritina	low	0	0
free-eDNA shedding	48	Bugula neritina	low	0	0
free-eDNA shedding	72	Bugula neritina	low	0	0
free-eDNA shedding	72	Bugula neritina	low	0	0
free-eDNA shedding	72	Bugula neritina	low	0	0
free-eDNA shedding	72	Bugula neritina	low	0	0
free-eDNA shedding	72	Bugula neritina	low	0	0
free-eDNA shedding	72	Bugula neritina	low	0.0646714	1.29343
free-eDNA shedding	96	Bugula neritina	low	0.0628171	1.25634
free-eDNA shedding	96	Bugula neritina	low	0	0
free-eDNA shedding	96	Bugula neritina	low	0	0
free-eDNA shedding	96	Bugula neritina	low	0.0571893	1.14379
free-eDNA shedding	96	Bugula neritina	low	0	0
free-eDNA shedding	96	Bugula neritina	low	0	0
free-eDNA shedding	192	Bugula neritina	low	0	0
free-eDNA shedding	192	Bugula neritina	low	0.0598363	1.19673
free-eDNA shedding	192	Bugula neritina	low	0.135522	2.71045
free-eDNA shedding	192	Bugula neritina	low	0	0
free-eDNA shedding	192	Bugula neritina	low	0.0602746	1.20549
free-eDNA shedding	192	Bugula neritina	low	0	0
free-eDNA shedding	0	Bugula neritina	medium	0.0728487	1.45697
free-eDNA shedding	0	Bugula neritina	medium	0.0692673	1.38535
free-eDNA shedding	0	Bugula neritina	medium	0.128703	2.57405
free-eDNA shedding	0	Bugula neritina	medium	0.149204	2.98407
free-eDNA shedding	0	Bugula neritina	medium	0.138384	2.76768
free-eDNA shedding	0	Bugula neritina	medium	0	0
free-eDNA shedding	4	Bugula neritina	medium	0	0
free-eDNA shedding	4	Bugula neritina	medium	0	0
free-eDNA shedding	4	Bugula neritina	medium	0	0
free-eDNA shedding	4	Bugula neritina	medium	0	0
free-eDNA shedding	4	Bugula neritina	medium	0.0654959	1.30992
free-eDNA shedding	4	Bugula neritina	medium	0	0
free-eDNA shedding	8	Bugula neritina	medium	0	0
free-eDNA shedding	8	Bugula neritina	medium	0.188351	3.76702
free-eDNA shedding	8	Bugula neritina	medium	0	0
free-eDNA shedding	8	Bugula neritina	medium	0.0676657	1.35331
free-eDNA shedding	8	Bugula neritina	medium	0.0635363	1.27073
free-eDNA shedding	8	Bugula neritina	medium	0.118656	2.37311
free-eDNA shedding	24	Bugula neritina	medium	0	0
free-eDNA shedding	24	Bugula neritina	medium	0.0698472	1.39694
free-eDNA shedding	24	Bugula neritina	medium	0	0
free-eDNA shedding	24	Bugula neritina	medium	0	0
free-eDNA shedding	24	Bugula neritina	medium	0	0
free-eDNA shedding	24	Bugula neritina	medium	0	0
free-eDNA shedding	48	Bugula neritina	medium	0	0
free-eDNA shedding	48	Bugula neritina	medium	0	0
free-eDNA shedding	48	Bugula neritina	medium	0	0
free-eDNA shedding	48	Bugula neritina	medium	0	0
free-eDNA shedding	48	Bugula neritina	medium	0	0
free-eDNA shedding	48	Bugula neritina	medium	0	0
free-eDNA shedding	72	Bugula neritina	medium	0	0
free-eDNA shedding	72	Bugula neritina	medium	0	0
free-eDNA shedding	72	Bugula neritina	medium	0.223218	4.46436
free-eDNA shedding	72	Bugula neritina	medium	0	0
free-eDNA shedding	72	Bugula neritina	medium	0.0644624	1.28925
free-eDNA shedding	72	Bugula neritina	medium	0.123546	2.47093
free-eDNA shedding	96	Bugula neritina	medium	0.0692755	1.38551
free-eDNA shedding	96	Bugula neritina	medium	0.132568	2.65135
free-eDNA shedding	96	Bugula neritina	medium	0	0
free-eDNA shedding	96	Bugula neritina	medium	0.0688457	1.37691
free-eDNA shedding	96	Bugula neritina	medium	0.130581	2.61162
free-eDNA shedding	96	Bugula neritina	medium	0.117202	2.34403
free-eDNA shedding	192	Bugula neritina	medium	0.711151	14.223
free-eDNA shedding	192	Bugula neritina	medium	0	0
free-eDNA shedding	192	Bugula neritina	medium	0.107948	2.15896
free-eDNA shedding	192	Bugula neritina	medium	0	0
free-eDNA shedding	192	Bugula neritina	medium	0.0576942	1.15388
free-eDNA shedding	192	Bugula neritina	medium	0.363894	7.27789
free-eDNA shedding	0	Bugula neritina	neg	0	0
free-eDNA shedding	0	Bugula neritina	neg	0	0
free-eDNA shedding	0	Bugula neritina	neg	0	0
free-eDNA shedding	0	Bugula neritina	neg	0	0
free-eDNA shedding	0	Bugula neritina	neg	0	0
free-eDNA shedding	0	Bugula neritina	neg	0	0
free-eDNA shedding	4	Bugula neritina	neg	0	0
free-eDNA shedding	4	Bugula neritina	neg	0	0
free-eDNA shedding	4	Bugula neritina	neg	0	0
free-eDNA shedding	4	Bugula neritina	neg	0	0
free-eDNA shedding	4	Bugula neritina	neg	0	0
free-eDNA shedding	4	Bugula neritina	neg	0	0
free-eDNA shedding	8	Bugula neritina	neg	0	0
free-eDNA shedding	8	Bugula neritina	neg	0	0
free-eDNA shedding	8	Bugula neritina	neg	0	0
free-eDNA shedding	8	Bugula neritina	neg	0	0
free-eDNA shedding	8	Bugula neritina	neg	0	0
free-eDNA shedding	8	Bugula neritina	neg	0	0
free-eDNA shedding	24	Bugula neritina	neg	0.0727811	1.45562
free-eDNA shedding	24	Bugula neritina	neg	0	0
free-eDNA shedding	24	Bugula neritina	neg	0	0
free-eDNA shedding	24	Bugula neritina	neg	0	0
free-eDNA shedding	24	Bugula neritina	neg	0	0
free-eDNA shedding	24	Bugula neritina	neg	0	0
free-eDNA shedding	48	Bugula neritina	neg	0	0
free-eDNA shedding	48	Bugula neritina	neg	0	0
free-eDNA shedding	48	Bugula neritina	neg	0	0
free-eDNA shedding	48	Bugula neritina	neg	0	0
free-eDNA shedding	48	Bugula neritina	neg	0.0598332	1.19666
free-eDNA shedding	48	Bugula neritina	neg	0	0
free-eDNA shedding	72	Bugula neritina	neg	0	0
free-eDNA shedding	72	Bugula neritina	neg	0	0
free-eDNA shedding	72	Bugula neritina	neg	0	0
free-eDNA shedding	72	Bugula neritina	neg	0	0
free-eDNA shedding	72	Bugula neritina	neg	0	0
free-eDNA shedding	72	Bugula neritina	neg	0	0
free-eDNA shedding	96	Bugula neritina	neg	0	0
free-eDNA shedding	96	Bugula neritina	neg	0	0
free-eDNA shedding	96	Bugula neritina	neg	0	0
free-eDNA shedding	96	Bugula neritina	neg	0.0615808	1.23162
free-eDNA shedding	96	Bugula neritina	neg	0	0
free-eDNA shedding	96	Bugula neritina	neg	0	0
free-eDNA shedding	192	Bugula neritina	neg	0	0
free-eDNA shedding	192	Bugula neritina	neg	0	0
free-eDNA shedding	192	Bugula neritina	neg	0.063263	1.26526
free-eDNA shedding	192	Bugula neritina	neg	0	0
free-eDNA shedding	192	Bugula neritina	neg	0	0
free-eDNA shedding	192	Bugula neritina	neg	0	0
free-eDNA shedding	0	Sabella spallanzanii	high	0.359557	7.19114
free-eDNA shedding	0	Sabella spallanzanii	high	0.0583842	1.16768
free-eDNA shedding	0	Sabella spallanzanii	high	0.0590969	1.18194
free-eDNA shedding	0	Sabella spallanzanii	high	0.120688	2.41377
free-eDNA shedding	0	Sabella spallanzanii	high	0.174996	3.49992
free-eDNA shedding	0	Sabella spallanzanii	high	0.183151	3.66302
free-eDNA shedding	4	Sabella spallanzanii	high	1.14796	22.9593
free-eDNA shedding	4	Sabella spallanzanii	high	0.66486	13.2972
free-eDNA shedding	4	Sabella spallanzanii	high	0.856683	17.1337
free-eDNA shedding	4	Sabella spallanzanii	high	0.589473	11.7895
free-eDNA shedding	4	Sabella spallanzanii	high	0.354697	7.09394
free-eDNA shedding	4	Sabella spallanzanii	high	0.457949	9.15898
free-eDNA shedding	8	Sabella spallanzanii	high	1.26292	25.2585
free-eDNA shedding	8	Sabella spallanzanii	high	1.3058	26.1161
free-eDNA shedding	8	Sabella spallanzanii	high	1.03016	20.6032
free-eDNA shedding	8	Sabella spallanzanii	high	1.41347	28.2695
free-eDNA shedding	8	Sabella spallanzanii	high	0.70279	14.0558
free-eDNA shedding	8	Sabella spallanzanii	high	1.04414	20.8828
free-eDNA shedding	24	Sabella spallanzanii	high	1.16858	23.3717
free-eDNA shedding	24	Sabella spallanzanii	high	1.20187	24.0374
free-eDNA shedding	24	Sabella spallanzanii	high	1.341	26.82
free-eDNA shedding	24	Sabella spallanzanii	high	0.0599063	1.19813
free-eDNA shedding	24	Sabella spallanzanii	high	0.945431	18.9086
free-eDNA shedding	24	Sabella spallanzanii	high	0.0607822	1.21564
free-eDNA shedding	48	Sabella spallanzanii	high	0.29871	5.97421
free-eDNA shedding	48	Sabella spallanzanii	high	0.233184	4.66368
free-eDNA shedding	48	Sabella spallanzanii	high	0.444083	8.88166
free-eDNA shedding	48	Sabella spallanzanii	high	0.435143	8.70286
free-eDNA shedding	48	Sabella spallanzanii	high	0.30755	6.151
free-eDNA shedding	48	Sabella spallanzanii	high	0.360807	7.21614
free-eDNA shedding	72	Sabella spallanzanii	high	0	0
free-eDNA shedding	72	Sabella spallanzanii	high	0	0
free-eDNA shedding	72	Sabella spallanzanii	high	0.185412	3.70824
free-eDNA shedding	72	Sabella spallanzanii	high	0.0609176	1.21835
free-eDNA shedding	72	Sabella spallanzanii	high	0.0628641	1.25728
free-eDNA shedding	72	Sabella spallanzanii	high	0.178501	3.57002
free-eDNA shedding	96	Sabella spallanzanii	high	5.95622	119.124
free-eDNA shedding	96	Sabella spallanzanii	high	4.98171	99.6342
free-eDNA shedding	96	Sabella spallanzanii	high	5.56962	111.392
free-eDNA shedding	96	Sabella spallanzanii	high	5.52797	110.559
free-eDNA shedding	96	Sabella spallanzanii	high	5.74072	114.814
free-eDNA shedding	96	Sabella spallanzanii	high	6.34661	126.932
free-eDNA shedding	192	Sabella spallanzanii	high	13.3019	266.037
free-eDNA shedding	192	Sabella spallanzanii	high	10.8795	217.589
free-eDNA shedding	192	Sabella spallanzanii	high	10.3861	207.723
free-eDNA shedding	192	Sabella spallanzanii	high	11.7262	234.524
free-eDNA shedding	192	Sabella spallanzanii	high	12.5366	250.733
free-eDNA shedding	192	Sabella spallanzanii	high	11.2414	224.827
free-eDNA shedding	0	Sabella spallanzanii	low	0.120757	2.41513
free-eDNA shedding	0	Sabella spallanzanii	low	0.303519	6.07038
free-eDNA shedding	0	Sabella spallanzanii	low	0	0
free-eDNA shedding	0	Sabella spallanzanii	low	0.182318	3.64637
free-eDNA shedding	0	Sabella spallanzanii	low	0.183819	3.67637
free-eDNA shedding	0	Sabella spallanzanii	low	0.0582109	1.16422
free-eDNA shedding	4	Sabella spallanzanii	low	0.358735	7.17469
free-eDNA shedding	4	Sabella spallanzanii	low	0.301744	6.03488
free-eDNA shedding	4	Sabella spallanzanii	low	0.321414	6.42827
free-eDNA shedding	4	Sabella spallanzanii	low	0.121148	2.42296
free-eDNA shedding	4	Sabella spallanzanii	low	0.234614	4.69227
free-eDNA shedding	4	Sabella spallanzanii	low	0	0
free-eDNA shedding	8	Sabella spallanzanii	low	0	0
free-eDNA shedding	8	Sabella spallanzanii	low	0.231463	4.62927
free-eDNA shedding	8	Sabella spallanzanii	low	0.226702	4.53404
free-eDNA shedding	8	Sabella spallanzanii	low	0.396089	7.92179
free-eDNA shedding	8	Sabella spallanzanii	low	0.177122	3.54243
free-eDNA shedding	8	Sabella spallanzanii	low	0.31365	6.273
free-eDNA shedding	24	Sabella spallanzanii	low	0	0
free-eDNA shedding	24	Sabella spallanzanii	low	0.237971	4.75943
free-eDNA shedding	24	Sabella spallanzanii	low	0	0
free-eDNA shedding	24	Sabella spallanzanii	low	0.715832	14.3166
free-eDNA shedding	24	Sabella spallanzanii	low	0.441251	8.82503
free-eDNA shedding	24	Sabella spallanzanii	low	0.650131	13.0026
free-eDNA shedding	48	Sabella spallanzanii	low	0.567822	11.3564
free-eDNA shedding	48	Sabella spallanzanii	low	0.274293	5.48586
free-eDNA shedding	48	Sabella spallanzanii	low	0.639623	12.7925
free-eDNA shedding	48	Sabella spallanzanii	low	0.601591	12.0318
free-eDNA shedding	48	Sabella spallanzanii	low	0.355429	7.10858
free-eDNA shedding	48	Sabella spallanzanii	low	0.837133	16.7427
free-eDNA shedding	72	Sabella spallanzanii	low	0.060176	1.20352
free-eDNA shedding	72	Sabella spallanzanii	low	0.119615	2.39229
free-eDNA shedding	72	Sabella spallanzanii	low	0	0
free-eDNA shedding	72	Sabella spallanzanii	low	0	0
free-eDNA shedding	72	Sabella spallanzanii	low	0.182224	3.64449
free-eDNA shedding	72	Sabella spallanzanii	low	0.180787	3.61574
free-eDNA shedding	96	Sabella spallanzanii	low	0.995842	19.9168
free-eDNA shedding	96	Sabella spallanzanii	low	1.09304	21.8607
free-eDNA shedding	96	Sabella spallanzanii	low	0.875068	17.5014
free-eDNA shedding	96	Sabella spallanzanii	low	0.929924	18.5985
free-eDNA shedding	96	Sabella spallanzanii	low	0.889581	17.7916
free-eDNA shedding	96	Sabella spallanzanii	low	0.788431	15.7686
free-eDNA shedding	192	Sabella spallanzanii	low	0.937501	18.75
free-eDNA shedding	192	Sabella spallanzanii	low	0.398582	7.97163
free-eDNA shedding	192	Sabella spallanzanii	low	0.777753	15.5551
free-eDNA shedding	192	Sabella spallanzanii	low	0.890389	17.8078
free-eDNA shedding	192	Sabella spallanzanii	low	1.30546	26.1091
free-eDNA shedding	192	Sabella spallanzanii	low	0.839009	16.7802
free-eDNA shedding	0	Sabella spallanzanii	medium	1.11796	22.3593
free-eDNA shedding	0	Sabella spallanzanii	medium	1.18437	23.6873
free-eDNA shedding	0	Sabella spallanzanii	medium	2.15545	43.109
free-eDNA shedding	0	Sabella spallanzanii	medium	0.844689	16.8938
free-eDNA shedding	0	Sabella spallanzanii	medium	0.879182	17.5836
free-eDNA shedding	0	Sabella spallanzanii	medium	0.853824	17.0765
free-eDNA shedding	4	Sabella spallanzanii	medium	2.29325	45.865
free-eDNA shedding	4	Sabella spallanzanii	medium	2.12072	42.4145
free-eDNA shedding	4	Sabella spallanzanii	medium	2.33759	46.7518
free-eDNA shedding	4	Sabella spallanzanii	medium	2.32784	46.5568
free-eDNA shedding	4	Sabella spallanzanii	medium	2.02305	40.4611
free-eDNA shedding	4	Sabella spallanzanii	medium	2.42141	48.4283
free-eDNA shedding	8	Sabella spallanzanii	medium	0.0607571	1.21514
free-eDNA shedding	8	Sabella spallanzanii	medium	2.667	53.3399
free-eDNA shedding	8	Sabella spallanzanii	medium	1.81	36.2001
free-eDNA shedding	8	Sabella spallanzanii	medium	2.88145	57.629
free-eDNA shedding	8	Sabella spallanzanii	medium	2.46117	49.2235
free-eDNA shedding	8	Sabella spallanzanii	medium	2.81625	56.3249
free-eDNA shedding	24	Sabella spallanzanii	medium	8.78157	175.631
free-eDNA shedding	24	Sabella spallanzanii	medium	6.3762	127.524
free-eDNA shedding	24	Sabella spallanzanii	medium	6.46243	129.249
free-eDNA shedding	24	Sabella spallanzanii	medium	8.16651	163.33
free-eDNA shedding	24	Sabella spallanzanii	medium	7.98414	159.683
free-eDNA shedding	24	Sabella spallanzanii	medium	6.53013	130.603
free-eDNA shedding	48	Sabella spallanzanii	medium	0.0663267	1.32653
free-eDNA shedding	48	Sabella spallanzanii	medium	2.07131	41.4261
free-eDNA shedding	48	Sabella spallanzanii	medium	3.31567	66.3134
free-eDNA shedding	48	Sabella spallanzanii	medium	1.19846	23.9692
free-eDNA shedding	48	Sabella spallanzanii	medium	1.96796	39.3592
free-eDNA shedding	48	Sabella spallanzanii	medium	1.72217	34.4434
free-eDNA shedding	72	Sabella spallanzanii	medium	0	0
free-eDNA shedding	72	Sabella spallanzanii	medium	0.0619962	1.23992
free-eDNA shedding	72	Sabella spallanzanii	medium	0	0
free-eDNA shedding	72	Sabella spallanzanii	medium	0.175597	3.51194
free-eDNA shedding	72	Sabella spallanzanii	medium	0.180067	3.60135
free-eDNA shedding	72	Sabella spallanzanii	medium	0.119245	2.3849
free-eDNA shedding	96	Sabella spallanzanii	medium	0	0
free-eDNA shedding	96	Sabella spallanzanii	medium	0.0619897	1.23979
free-eDNA shedding	96	Sabella spallanzanii	medium	0.0593353	1.18671
free-eDNA shedding	96	Sabella spallanzanii	medium	0	0
free-eDNA shedding	96	Sabella spallanzanii	medium	0	0
free-eDNA shedding	96	Sabella spallanzanii	medium	0.0594282	1.18856
free-eDNA shedding	192	Sabella spallanzanii	medium	0	0
free-eDNA shedding	192	Sabella spallanzanii	medium	0.0604947	1.20989
free-eDNA shedding	192	Sabella spallanzanii	medium	0	0
free-eDNA shedding	192	Sabella spallanzanii	medium	0.128794	2.57588
free-eDNA shedding	192	Sabella spallanzanii	medium	0.615921	12.3184
free-eDNA shedding	192	Sabella spallanzanii	medium	0	0
free-eDNA shedding	0	Sabella spallanzanii	neg	0.119439	2.38877
free-eDNA shedding	0	Sabella spallanzanii	neg	0	0
free-eDNA shedding	0	Sabella spallanzanii	neg	0	0
free-eDNA shedding	0	Sabella spallanzanii	neg	0	0
free-eDNA shedding	0	Sabella spallanzanii	neg	0	0
free-eDNA shedding	0	Sabella spallanzanii	neg	0	0
free-eDNA shedding	4	Sabella spallanzanii	neg	0	0
free-eDNA shedding	4	Sabella spallanzanii	neg	0	0
free-eDNA shedding	4	Sabella spallanzanii	neg	0	0
free-eDNA shedding	4	Sabella spallanzanii	neg	0	0
free-eDNA shedding	4	Sabella spallanzanii	neg	0	0
free-eDNA shedding	4	Sabella spallanzanii	neg	0	0
free-eDNA shedding	8	Sabella spallanzanii	neg	0	0
free-eDNA shedding	8	Sabella spallanzanii	neg	0	0
free-eDNA shedding	8	Sabella spallanzanii	neg	0	0
free-eDNA shedding	8	Sabella spallanzanii	neg	0.059189	1.18378
free-eDNA shedding	8	Sabella spallanzanii	neg	0	0
free-eDNA shedding	8	Sabella spallanzanii	neg	0	0
free-eDNA shedding	24	Sabella spallanzanii	neg	0	0
free-eDNA shedding	24	Sabella spallanzanii	neg	0	0
free-eDNA shedding	24	Sabella spallanzanii	neg	0	0
free-eDNA shedding	24	Sabella spallanzanii	neg	0	0
free-eDNA shedding	24	Sabella spallanzanii	neg	0	0
free-eDNA shedding	24	Sabella spallanzanii	neg	0	0
free-eDNA shedding	48	Sabella spallanzanii	neg	0	0
free-eDNA shedding	48	Sabella spallanzanii	neg	0	0
free-eDNA shedding	48	Sabella spallanzanii	neg	0	0
free-eDNA shedding	48	Sabella spallanzanii	neg	0	0
free-eDNA shedding	48	Sabella spallanzanii	neg	0	0
free-eDNA shedding	48	Sabella spallanzanii	neg	0	0
free-eDNA shedding	72	Sabella spallanzanii	neg	0	0
free-eDNA shedding	72	Sabella spallanzanii	neg	0	0
free-eDNA shedding	72	Sabella spallanzanii	neg	0	0
free-eDNA shedding	72	Sabella spallanzanii	neg	0	0
free-eDNA shedding	72	Sabella spallanzanii	neg	0.0588839	1.17768
free-eDNA shedding	72	Sabella spallanzanii	neg	0	0
free-eDNA shedding	96	Sabella spallanzanii	neg	0	0
free-eDNA shedding	96	Sabella spallanzanii	neg	0	0
free-eDNA shedding	96	Sabella spallanzanii	neg	0	0
free-eDNA shedding	96	Sabella spallanzanii	neg	0	0
free-eDNA shedding	96	Sabella spallanzanii	neg	0	0
free-eDNA shedding	96	Sabella spallanzanii	neg	0	0
free-eDNA shedding	192	Sabella spallanzanii	neg	0	0
free-eDNA shedding	192	Sabella spallanzanii	neg	0	0
free-eDNA shedding	192	Sabella spallanzanii	neg	0	0
free-eDNA shedding	192	Sabella spallanzanii	neg	0	0
free-eDNA shedding	192	Sabella spallanzanii	neg	0	0
free-eDNA shedding	192	Sabella spallanzanii	neg	0.0598606	1.19721
free-eDNA shedding	0	Styela clava	high	0.0620812	1.24162
free-eDNA shedding	0	Styela clava	high	0	0
free-eDNA shedding	0	Styela clava	high	0	0
free-eDNA shedding	0	Styela clava	high	0	0
free-eDNA shedding	0	Styela clava	high	0	0
free-eDNA shedding	0	Styela clava	high	0	0
free-eDNA shedding	4	Styela clava	high	0	0
free-eDNA shedding	4	Styela clava	high	0	0
free-eDNA shedding	4	Styela clava	high	0	0
free-eDNA shedding	4	Styela clava	high	0	0
free-eDNA shedding	4	Styela clava	high	0	0
free-eDNA shedding	4	Styela clava	high	0	0
free-eDNA shedding	8	Styela clava	high	0	0
free-eDNA shedding	8	Styela clava	high	0	0
free-eDNA shedding	8	Styela clava	high	0	0
free-eDNA shedding	8	Styela clava	high	0	0
free-eDNA shedding	8	Styela clava	high	0	0
free-eDNA shedding	8	Styela clava	high	0	0
free-eDNA shedding	24	Styela clava	high	0.072307	1.44614
free-eDNA shedding	24	Styela clava	high	0	0
free-eDNA shedding	24	Styela clava	high	0	0
free-eDNA shedding	24	Styela clava	high	0	0
free-eDNA shedding	24	Styela clava	high	0	0
free-eDNA shedding	24	Styela clava	high	0	0
free-eDNA shedding	48	Styela clava	high	0	0
free-eDNA shedding	48	Styela clava	high	0	0
free-eDNA shedding	48	Styela clava	high	0.118256	2.36512
free-eDNA shedding	48	Styela clava	high	0	0
free-eDNA shedding	48	Styela clava	high	0	0
free-eDNA shedding	48	Styela clava	high	0	0
free-eDNA shedding	72	Styela clava	high	0.918298	18.366
free-eDNA shedding	72	Styela clava	high	0.0619962	1.23992
free-eDNA shedding	72	Styela clava	high	0	0
free-eDNA shedding	72	Styela clava	high	0.0585294	1.17059
free-eDNA shedding	72	Styela clava	high	0	0
free-eDNA shedding	72	Styela clava	high	0	0
free-eDNA shedding	96	Styela clava	high	0	0
free-eDNA shedding	96	Styela clava	high	0	0
free-eDNA shedding	96	Styela clava	high	0	0
free-eDNA shedding	96	Styela clava	high	0	0
free-eDNA shedding	96	Styela clava	high	0	0
free-eDNA shedding	96	Styela clava	high	0	0
free-eDNA shedding	192	Styela clava	high	0	0
free-eDNA shedding	192	Styela clava	high	0	0
free-eDNA shedding	192	Styela clava	high	0	0
free-eDNA shedding	192	Styela clava	high	0	0
free-eDNA shedding	192	Styela clava	high	0	0
free-eDNA shedding	192	Styela clava	high	0	0
free-eDNA shedding	0	Styela clava	low	0	0
free-eDNA shedding	0	Styela clava	low	0	0
free-eDNA shedding	0	Styela clava	low	0	0
free-eDNA shedding	0	Styela clava	low	0.0607697	1.21539
free-eDNA shedding	0	Styela clava	low	0	0
free-eDNA shedding	0	Styela clava	low	0	0
free-eDNA shedding	4	Styela clava	low	0	0
free-eDNA shedding	4	Styela clava	low	0.0603427	1.20685
free-eDNA shedding	4	Styela clava	low	0	0
free-eDNA shedding	4	Styela clava	low	0	0
free-eDNA shedding	4	Styela clava	low	0	0
free-eDNA shedding	4	Styela clava	low	0	0
free-eDNA shedding	8	Styela clava	low	0	0
free-eDNA shedding	8	Styela clava	low	0	0
free-eDNA shedding	8	Styela clava	low	0	0
free-eDNA shedding	8	Styela clava	low	0.056576	1.13152
free-eDNA shedding	8	Styela clava	low	0	0
free-eDNA shedding	8	Styela clava	low	0	0
free-eDNA shedding	24	Styela clava	low	0	0
free-eDNA shedding	24	Styela clava	low	0	0
free-eDNA shedding	24	Styela clava	low	0	0
free-eDNA shedding	24	Styela clava	low	0	0
free-eDNA shedding	24	Styela clava	low	0.0630258	1.26052
free-eDNA shedding	24	Styela clava	low	0	0
free-eDNA shedding	48	Styela clava	low	0.0567699	1.1354
free-eDNA shedding	48	Styela clava	low	0.0548535	1.09707
free-eDNA shedding	48	Styela clava	low	0	0
free-eDNA shedding	48	Styela clava	low	0.0601452	1.2029
free-eDNA shedding	48	Styela clava	low	0	0
free-eDNA shedding	48	Styela clava	low	0	0
free-eDNA shedding	72	Styela clava	low	0	0
free-eDNA shedding	72	Styela clava	low	0	0
free-eDNA shedding	72	Styela clava	low	0.0623874	1.24775
free-eDNA shedding	72	Styela clava	low	0	0
free-eDNA shedding	72	Styela clava	low	0.0607383	1.21477
free-eDNA shedding	72	Styela clava	low	0	0
free-eDNA shedding	96	Styela clava	low	0.117114	2.34228
free-eDNA shedding	96	Styela clava	low	0	0
free-eDNA shedding	96	Styela clava	low	0	0
free-eDNA shedding	96	Styela clava	low	0.0580987	1.16197
free-eDNA shedding	96	Styela clava	low	0	0
free-eDNA shedding	96	Styela clava	low	0	0
free-eDNA shedding	192	Styela clava	low	0.249927	4.99855
free-eDNA shedding	192	Styela clava	low	0.341633	6.83266
free-eDNA shedding	192	Styela clava	low	0.418726	8.37452
free-eDNA shedding	192	Styela clava	low	0.237371	4.74742
free-eDNA shedding	192	Styela clava	low	0.397159	7.94318
free-eDNA shedding	192	Styela clava	low	0.599231	11.9846
free-eDNA shedding	0	Styela clava	medium	0	0
free-eDNA shedding	0	Styela clava	medium	0.116771	2.33543
free-eDNA shedding	0	Styela clava	medium	0	0
free-eDNA shedding	0	Styela clava	medium	0	0
free-eDNA shedding	0	Styela clava	medium	0	0
free-eDNA shedding	0	Styela clava	medium	0	0
free-eDNA shedding	4	Styela clava	medium	0.0637463	1.27493
free-eDNA shedding	4	Styela clava	medium	0	0
free-eDNA shedding	4	Styela clava	medium	0.061171	1.22342
free-eDNA shedding	4	Styela clava	medium	0.058934	1.17868
free-eDNA shedding	4	Styela clava	medium	0	0
free-eDNA shedding	4	Styela clava	medium	0	0
free-eDNA shedding	8	Styela clava	medium	0.0573762	1.14752
free-eDNA shedding	8	Styela clava	medium	0	0
free-eDNA shedding	8	Styela clava	medium	0.0605726	1.21145
free-eDNA shedding	8	Styela clava	medium	0	0
free-eDNA shedding	8	Styela clava	medium	0	0
free-eDNA shedding	8	Styela clava	medium	0	0
free-eDNA shedding	24	Styela clava	medium	0	0
free-eDNA shedding	24	Styela clava	medium	0	0
free-eDNA shedding	24	Styela clava	medium	0	0
free-eDNA shedding	24	Styela clava	medium	0	0
free-eDNA shedding	24	Styela clava	medium	0	0
free-eDNA shedding	24	Styela clava	medium	0	0
free-eDNA shedding	48	Styela clava	medium	0	0
free-eDNA shedding	48	Styela clava	medium	0	0
free-eDNA shedding	48	Styela clava	medium	0	0
free-eDNA shedding	48	Styela clava	medium	0	0
free-eDNA shedding	48	Styela clava	medium	0	0
free-eDNA shedding	48	Styela clava	medium	0	0
free-eDNA shedding	72	Styela clava	medium	0	0
free-eDNA shedding	72	Styela clava	medium	0	0
free-eDNA shedding	72	Styela clava	medium	0	0
free-eDNA shedding	72	Styela clava	medium	0	0
free-eDNA shedding	72	Styela clava	medium	0	0
free-eDNA shedding	72	Styela clava	medium	0	0
free-eDNA shedding	96	Styela clava	medium	0	0
free-eDNA shedding	96	Styela clava	medium	0	0
free-eDNA shedding	96	Styela clava	medium	0	0
free-eDNA shedding	96	Styela clava	medium	0	0
free-eDNA shedding	96	Styela clava	medium	0	0
free-eDNA shedding	96	Styela clava	medium	0	0
free-eDNA shedding	192	Styela clava	medium	0	0
free-eDNA shedding	192	Styela clava	medium	0	0
free-eDNA shedding	192	Styela clava	medium	0	0
free-eDNA shedding	192	Styela clava	medium	0	0
free-eDNA shedding	192	Styela clava	medium	0	0
free-eDNA shedding	192	Styela clava	medium	0.0625034	1.25007
free-eDNA shedding	0	Styela clava	neg	0	0
free-eDNA shedding	0	Styela clava	neg	0	0
free-eDNA shedding	0	Styela clava	neg	0	0
free-eDNA shedding	0	Styela clava	neg	0	0
free-eDNA shedding	0	Styela clava	neg	0	0
free-eDNA shedding	0	Styela clava	neg	0	0
free-eDNA shedding	4	Styela clava	neg	0	0
free-eDNA shedding	4	Styela clava	neg	0	0
free-eDNA shedding	4	Styela clava	neg	0	0
free-eDNA shedding	4	Styela clava	neg	0	0
free-eDNA shedding	4	Styela clava	neg	0	0
free-eDNA shedding	4	Styela clava	neg	0	0
free-eDNA shedding	8	Styela clava	neg	0.0615711	1.23142
free-eDNA shedding	8	Styela clava	neg	0	0
free-eDNA shedding	8	Styela clava	neg	0	0
free-eDNA shedding	8	Styela clava	neg	0	0
free-eDNA shedding	8	Styela clava	neg	0.0585935	1.17187
free-eDNA shedding	8	Styela clava	neg	0	0
free-eDNA shedding	24	Styela clava	neg	0	0
free-eDNA shedding	24	Styela clava	neg	0.0606038	1.21208
free-eDNA shedding	24	Styela clava	neg	0	0
free-eDNA shedding	24	Styela clava	neg	0	0
free-eDNA shedding	24	Styela clava	neg	0	0
free-eDNA shedding	24	Styela clava	neg	0	0
free-eDNA shedding	48	Styela clava	neg	0	0
free-eDNA shedding	48	Styela clava	neg	0	0
free-eDNA shedding	48	Styela clava	neg	0	0
free-eDNA shedding	48	Styela clava	neg	0	0
free-eDNA shedding	48	Styela clava	neg	0	0
free-eDNA shedding	48	Styela clava	neg	0	0
free-eDNA shedding	72	Styela clava	neg	0	0
free-eDNA shedding	72	Styela clava	neg	0.0638744	1.27749
free-eDNA shedding	72	Styela clava	neg	0	0
free-eDNA shedding	72	Styela clava	neg	0	0
free-eDNA shedding	72	Styela clava	neg	0.0588839	1.17768
free-eDNA shedding	72	Styela clava	neg	0.0582339	1.16468
free-eDNA shedding	96	Styela clava	neg	0	0
free-eDNA shedding	96	Styela clava	neg	0.0592158	1.18432
free-eDNA shedding	96	Styela clava	neg	0	0
free-eDNA shedding	96	Styela clava	neg	0	0
free-eDNA shedding	96	Styela clava	neg	0	0
free-eDNA shedding	96	Styela clava	neg	0.0573287	1.14657
free-eDNA shedding	192	Styela clava	neg	0	0
free-eDNA shedding	192	Styela clava	neg	0	0
free-eDNA shedding	192	Styela clava	neg	0	0
free-eDNA shedding	192	Styela clava	neg	0	0
free-eDNA shedding	192	Styela clava	neg	0	0
free-eDNA shedding	192	Styela clava	neg	0	0
Post organism removal	0	Bugula neritina	high	0	0
Post organism removal	0	Bugula neritina	high	0	0
Post organism removal	0	Bugula neritina	high	4.92931	98.5863
Post organism removal	0	Bugula neritina	high	0.0662371	1.32474
Post organism removal	0	Bugula neritina	high	0.118435	2.36869
Post organism removal	0	Bugula neritina	high	0	0
Post organism removal	4	Bugula neritina	high	0	0
Post organism removal	4	Bugula neritina	high	0	0
Post organism removal	4	Bugula neritina	high	0.0643249	1.2865
Post organism removal	4	Bugula neritina	high	0.232907	4.65814
Post organism removal	4	Bugula neritina	high	1.85135	37.0271
Post organism removal	4	Bugula neritina	high	0	0
Post organism removal	8	Bugula neritina	high	0	0
Post organism removal	8	Bugula neritina	high	0.173953	3.47905
Post organism removal	8	Bugula neritina	high	0.0580787	1.16157
Post organism removal	8	Bugula neritina	high	0	0
Post organism removal	8	Bugula neritina	high	0.058652	1.17304
Post organism removal	8	Bugula neritina	high	0.0588456	1.17691
Post organism removal	24	Bugula neritina	high	0.0722359	1.44472
Post organism removal	24	Bugula neritina	high	0.131003	2.62006
Post organism removal	24	Bugula neritina	high	0	0
Post organism removal	24	Bugula neritina	high	0.0625067	1.25013
Post organism removal	24	Bugula neritina	high	0	0
Post organism removal	24	Bugula neritina	high	0	0
Post organism removal	48	Bugula neritina	high	0.0647854	1.29571
Post organism removal	48	Bugula neritina	high	0.0635913	1.27183
Post organism removal	48	Bugula neritina	high	0	0
Post organism removal	48	Bugula neritina	high	0.184222	3.68443
Post organism removal	48	Bugula neritina	high	0	0
Post organism removal	48	Bugula neritina	high	0.130133	2.60267
Post organism removal	72	Bugula neritina	high	0	0
Post organism removal	72	Bugula neritina	high	0.0552347	1.10469
Post organism removal	72	Bugula neritina	high	0	0
Post organism removal	72	Bugula neritina	high	0	0
Post organism removal	72	Bugula neritina	high	0	0
Post organism removal	72	Bugula neritina	high	0.162253	3.24506
Post organism removal	0	Bugula neritina	low	0	0
Post organism removal	0	Bugula neritina	low	0	0
Post organism removal	0	Bugula neritina	low	0	0
Post organism removal	0	Bugula neritina	low	0	0
Post organism removal	0	Bugula neritina	low	0.170887	3.41774
Post organism removal	0	Bugula neritina	low	0	0
Post organism removal	4	Bugula neritina	low	0	0
Post organism removal	4	Bugula neritina	low	0.05803	1.1606
Post organism removal	4	Bugula neritina	low	0	0
Post organism removal	4	Bugula neritina	low	0	0
Post organism removal	4	Bugula neritina	low	0	0
Post organism removal	4	Bugula neritina	low	0	0
Post organism removal	8	Bugula neritina	low	0.0596149	1.1923
Post organism removal	8	Bugula neritina	low	0.0654558	1.30912
Post organism removal	8	Bugula neritina	low	0.0579442	1.15888
Post organism removal	8	Bugula neritina	low	0.0604885	1.20977
Post organism removal	8	Bugula neritina	low	0	0
Post organism removal	8	Bugula neritina	low	0.122301	2.44601
Post organism removal	24	Bugula neritina	low	0	0
Post organism removal	24	Bugula neritina	low	0	0
Post organism removal	24	Bugula neritina	low	0	0
Post organism removal	24	Bugula neritina	low	0	0
Post organism removal	24	Bugula neritina	low	0	0
Post organism removal	24	Bugula neritina	low	0	0
Post organism removal	48	Bugula neritina	low	0	0
Post organism removal	48	Bugula neritina	low	0	0
Post organism removal	48	Bugula neritina	low	0.0534164	1.06833
Post organism removal	48	Bugula neritina	low	0.053139	1.06278
Post organism removal	48	Bugula neritina	low	0	0
Post organism removal	48	Bugula neritina	low	0	0
Post organism removal	72	Bugula neritina	low	0	0
Post organism removal	72	Bugula neritina	low	0	0
Post organism removal	72	Bugula neritina	low	0	0
Post organism removal	72	Bugula neritina	low	0	0
Post organism removal	72	Bugula neritina	low	0	0
Post organism removal	72	Bugula neritina	low	0.120968	2.41935
Post organism removal	0	Bugula neritina	medium	0	0
Post organism removal	0	Bugula neritina	medium	0.116258	2.32516
Post organism removal	0	Bugula neritina	medium	0.122632	2.45264
Post organism removal	0	Bugula neritina	medium	0.113144	2.26288
Post organism removal	0	Bugula neritina	medium	0.426902	8.53804
Post organism removal	0	Bugula neritina	medium	0	0
Post organism removal	4	Bugula neritina	medium	0.174021	3.48042
Post organism removal	4	Bugula neritina	medium	0.1208	2.416
Post organism removal	4	Bugula neritina	medium	0.728608	14.5722
Post organism removal	4	Bugula neritina	medium	0.165308	3.30616
Post organism removal	4	Bugula neritina	medium	0	0
Post organism removal	4	Bugula neritina	medium	0.220096	4.40193
Post organism removal	8	Bugula neritina	medium	0	0
Post organism removal	8	Bugula neritina	medium	0	0
Post organism removal	8	Bugula neritina	medium	0	0
Post organism removal	8	Bugula neritina	medium	0.767912	15.3582
Post organism removal	8	Bugula neritina	medium	0.0591117	1.18223
Post organism removal	8	Bugula neritina	medium	1.5125	30.2499
Post organism removal	24	Bugula neritina	medium	0	0
Post organism removal	24	Bugula neritina	medium	0.123943	2.47887
Post organism removal	24	Bugula neritina	medium	0.488669	9.77338
Post organism removal	24	Bugula neritina	medium	0.113182	2.26364
Post organism removal	24	Bugula neritina	medium	0.0547157	1.09431
Post organism removal	24	Bugula neritina	medium	0	0
Post organism removal	48	Bugula neritina	medium	0.0595154	1.19031
Post organism removal	48	Bugula neritina	medium	0.0535697	1.07139
Post organism removal	48	Bugula neritina	medium	0.0608388	1.21678
Post organism removal	48	Bugula neritina	medium	0	0
Post organism removal	48	Bugula neritina	medium	0.057853	1.15706
Post organism removal	48	Bugula neritina	medium	0	0
Post organism removal	72	Bugula neritina	medium	0.0583697	1.16739
Post organism removal	72	Bugula neritina	medium	0	0
Post organism removal	72	Bugula neritina	medium	0	0
Post organism removal	72	Bugula neritina	medium	0	0
Post organism removal	72	Bugula neritina	medium	0	0
Post organism removal	72	Bugula neritina	medium	0.0571838	1.14368
Post organism removal	0	Bugula neritina	neg	0	0
Post organism removal	0	Bugula neritina	neg	0	0
Post organism removal	0	Bugula neritina	neg	0.063263	1.26526
Post organism removal	0	Bugula neritina	neg	0	0
Post organism removal	0	Bugula neritina	neg	0	0
Post organism removal	0	Bugula neritina	neg	0	0
Post organism removal	4	Bugula neritina	neg	0	0
Post organism removal	4	Bugula neritina	neg	0	0
Post organism removal	4	Bugula neritina	neg	0	0
Post organism removal	4	Bugula neritina	neg	0	0
Post organism removal	4	Bugula neritina	neg	0	0
Post organism removal	4	Bugula neritina	neg	0	0
Post organism removal	8	Bugula neritina	neg	0.0687171	1.37434
Post organism removal	8	Bugula neritina	neg	0	0
Post organism removal	8	Bugula neritina	neg	0	0
Post organism removal	8	Bugula neritina	neg	0	0
Post organism removal	8	Bugula neritina	neg	0	0
Post organism removal	8	Bugula neritina	neg	0	0
Post organism removal	24	Bugula neritina	neg	0	0
Post organism removal	24	Bugula neritina	neg	0	0
Post organism removal	24	Bugula neritina	neg	0	0
Post organism removal	24	Bugula neritina	neg	0	0
Post organism removal	24	Bugula neritina	neg	0	0
Post organism removal	24	Bugula neritina	neg	0	0
Post organism removal	48	Bugula neritina	neg	0.0622356	1.24471
Post organism removal	48	Bugula neritina	neg	0	0
Post organism removal	48	Bugula neritina	neg	0	0
Post organism removal	48	Bugula neritina	neg	0	0
Post organism removal	48	Bugula neritina	neg	0	0
Post organism removal	48	Bugula neritina	neg	0.0628708	1.25742
Post organism removal	72	Bugula neritina	neg	0	0
Post organism removal	72	Bugula neritina	neg	0	0
Post organism removal	72	Bugula neritina	neg	0	0
Post organism removal	72	Bugula neritina	neg	0	0
Post organism removal	72	Bugula neritina	neg	0.0577168	1.15434
Post organism removal	72	Bugula neritina	neg	0	0
Post organism removal	0	Sabella spallanzanii	high	14.498	289.96
Post organism removal	0	Sabella spallanzanii	high	12.4954	249.909
Post organism removal	0	Sabella spallanzanii	high	22.8879	457.758
Post organism removal	0	Sabella spallanzanii	high	17.6974	353.948
Post organism removal	0	Sabella spallanzanii	high	19.8644	397.287
Post organism removal	0	Sabella spallanzanii	high	17.8896	357.791
Post organism removal	4	Sabella spallanzanii	high	17.3028	346.056
Post organism removal	4	Sabella spallanzanii	high	15.2273	304.545
Post organism removal	4	Sabella spallanzanii	high	18.7764	375.528
Post organism removal	4	Sabella spallanzanii	high	19.4083	388.166
Post organism removal	4	Sabella spallanzanii	high	17.1447	342.894
Post organism removal	4	Sabella spallanzanii	high	16.3105	326.209
Post organism removal	8	Sabella spallanzanii	high	17.0466	340.932
Post organism removal	8	Sabella spallanzanii	high	16.0013	320.026
Post organism removal	8	Sabella spallanzanii	high	14.1111	282.222
Post organism removal	8	Sabella spallanzanii	high	18.4489	368.978
Post organism removal	8	Sabella spallanzanii	high	23.7633	475.267
Post organism removal	8	Sabella spallanzanii	high	16.2393	324.785
Post organism removal	24	Sabella spallanzanii	high	5.50109	110.022
Post organism removal	24	Sabella spallanzanii	high	7.29834	145.967
Post organism removal	24	Sabella spallanzanii	high	6.61923	132.385
Post organism removal	24	Sabella spallanzanii	high	6.25016	125.003
Post organism removal	24	Sabella spallanzanii	high	7.13823	142.765
Post organism removal	24	Sabella spallanzanii	high	7.48342	149.668
Post organism removal	48	Sabella spallanzanii	high	1.83698	36.7396
Post organism removal	48	Sabella spallanzanii	high	1.33807	26.7615
Post organism removal	48	Sabella spallanzanii	high	1.37693	27.5387
Post organism removal	48	Sabella spallanzanii	high	0.811854	16.2371
Post organism removal	48	Sabella spallanzanii	high	2.93019	58.6038
Post organism removal	48	Sabella spallanzanii	high	1.47943	29.5886
Post organism removal	72	Sabella spallanzanii	high	0.25153	5.03061
Post organism removal	72	Sabella spallanzanii	high	0.314203	6.28406
Post organism removal	72	Sabella spallanzanii	high	0.360015	7.20031
Post organism removal	72	Sabella spallanzanii	high	0.183627	3.67255
Post organism removal	72	Sabella spallanzanii	high	0.248371	4.96742
Post organism removal	72	Sabella spallanzanii	high	0.181727	3.63454
Post organism removal	0	Sabella spallanzanii	low	1.01714	20.3429
Post organism removal	0	Sabella spallanzanii	low	0.854062	17.0812
Post organism removal	0	Sabella spallanzanii	low	1.34847	26.9694
Post organism removal	0	Sabella spallanzanii	low	0.623002	12.46
Post organism removal	0	Sabella spallanzanii	low	1.04902	20.9803
Post organism removal	0	Sabella spallanzanii	low	0.786391	15.7278
Post organism removal	4	Sabella spallanzanii	low	0.47824	9.5648
Post organism removal	4	Sabella spallanzanii	low	0	0
Post organism removal	4	Sabella spallanzanii	low	0.345513	6.91025
Post organism removal	4	Sabella spallanzanii	low	0.302396	6.04791
Post organism removal	4	Sabella spallanzanii	low	0.487227	9.74454
Post organism removal	4	Sabella spallanzanii	low	0.624785	12.4957
Post organism removal	8	Sabella spallanzanii	low	0.171844	3.43687
Post organism removal	8	Sabella spallanzanii	low	0.41318	8.2636
Post organism removal	8	Sabella spallanzanii	low	0.335767	6.71533
Post organism removal	8	Sabella spallanzanii	low	0.281904	5.63808
Post organism removal	8	Sabella spallanzanii	low	0.473834	9.47668
Post organism removal	8	Sabella spallanzanii	low	0.632805	12.6561
Post organism removal	24	Sabella spallanzanii	low	0.121838	2.43677
Post organism removal	24	Sabella spallanzanii	low	0.173057	3.46114
Post organism removal	24	Sabella spallanzanii	low	0	0
Post organism removal	24	Sabella spallanzanii	low	0.17367	3.4734
Post organism removal	24	Sabella spallanzanii	low	0.125873	2.51746
Post organism removal	24	Sabella spallanzanii	low	0.120417	2.40833
Post organism removal	48	Sabella spallanzanii	low	0	0
Post organism removal	48	Sabella spallanzanii	low	0	0
Post organism removal	48	Sabella spallanzanii	low	0	0
Post organism removal	48	Sabella spallanzanii	low	0	0
Post organism removal	48	Sabella spallanzanii	low	0	0
Post organism removal	48	Sabella spallanzanii	low	0	0
Post organism removal	72	Sabella spallanzanii	low	0	0
Post organism removal	72	Sabella spallanzanii	low	0.124811	2.49622
Post organism removal	72	Sabella spallanzanii	low	0	0
Post organism removal	72	Sabella spallanzanii	low	0	0
Post organism removal	72	Sabella spallanzanii	low	0	0
Post organism removal	72	Sabella spallanzanii	low	0	0
Post organism removal	0	Sabella spallanzanii	medium	2.75638	55.1275
Post organism removal	0	Sabella spallanzanii	medium	1.2041	24.0821
Post organism removal	0	Sabella spallanzanii	medium	1.42451	28.4903
Post organism removal	0	Sabella spallanzanii	medium	1.3658	27.316
Post organism removal	0	Sabella spallanzanii	medium	1.71999	34.3997
Post organism removal	0	Sabella spallanzanii	medium	0.568041	11.3608
Post organism removal	4	Sabella spallanzanii	medium	0.66486	13.2972
Post organism removal	4	Sabella spallanzanii	medium	0.856683	17.1337
Post organism removal	4	Sabella spallanzanii	medium	0.589473	11.7895
Post organism removal	4	Sabella spallanzanii	medium	0.354697	7.09394
Post organism removal	4	Sabella spallanzanii	medium	0.457949	9.15898
Post organism removal	4	Sabella spallanzanii	medium	1.1086	22.172
Post organism removal	8	Sabella spallanzanii	medium	1.75301	35.0602
Post organism removal	8	Sabella spallanzanii	medium	1.32535	26.507
Post organism removal	8	Sabella spallanzanii	medium	1.16843	23.3686
Post organism removal	8	Sabella spallanzanii	medium	1.40126	28.0252
Post organism removal	8	Sabella spallanzanii	medium	1.26373	25.2745
Post organism removal	8	Sabella spallanzanii	medium	1.41849	28.3697
Post organism removal	24	Sabella spallanzanii	medium	0.838287	16.7657
Post organism removal	24	Sabella spallanzanii	medium	0.618739	12.3748
Post organism removal	24	Sabella spallanzanii	medium	0.362418	7.24837
Post organism removal	24	Sabella spallanzanii	medium	0.489355	9.7871
Post organism removal	24	Sabella spallanzanii	medium	0.552521	11.0504
Post organism removal	24	Sabella spallanzanii	medium	0.644657	12.8931
Post organism removal	48	Sabella spallanzanii	medium	0.122332	2.44665
Post organism removal	48	Sabella spallanzanii	medium	0.0582281	1.16456
Post organism removal	48	Sabella spallanzanii	medium	0.0590761	1.18152
Post organism removal	48	Sabella spallanzanii	medium	0.0579728	1.15946
Post organism removal	48	Sabella spallanzanii	medium	0.119518	2.39035
Post organism removal	48	Sabella spallanzanii	medium	0.173286	3.46573
Post organism removal	72	Sabella spallanzanii	medium	0.120435	2.4087
Post organism removal	72	Sabella spallanzanii	medium	0.0622982	1.24596
Post organism removal	72	Sabella spallanzanii	medium	0.125377	2.50753
Post organism removal	72	Sabella spallanzanii	medium	0.135796	2.71592
Post organism removal	72	Sabella spallanzanii	medium	0.0621895	1.24379
Post organism removal	72	Sabella spallanzanii	medium	0.184049	3.68098
Post organism removal	0	Sabella spallanzanii	neg	0	0
Post organism removal	0	Sabella spallanzanii	neg	0	0
Post organism removal	0	Sabella spallanzanii	neg	0	0
Post organism removal	0	Sabella spallanzanii	neg	0	0
Post organism removal	0	Sabella spallanzanii	neg	0	0
Post organism removal	0	Sabella spallanzanii	neg	0.0598606	1.19721
Post organism removal	4	Sabella spallanzanii	neg	0	0
Post organism removal	4	Sabella spallanzanii	neg	0	0
Post organism removal	4	Sabella spallanzanii	neg	0	0
Post organism removal	4	Sabella spallanzanii	neg	0	0
Post organism removal	4	Sabella spallanzanii	neg	0	0
Post organism removal	4	Sabella spallanzanii	neg	0	0
Post organism removal	8	Sabella spallanzanii	neg	0	0
Post organism removal	8	Sabella spallanzanii	neg	0	0
Post organism removal	8	Sabella spallanzanii	neg	0	0
Post organism removal	8	Sabella spallanzanii	neg	0.112532	2.25065
Post organism removal	8	Sabella spallanzanii	neg	0	0
Post organism removal	8	Sabella spallanzanii	neg	0	0
Post organism removal	24	Sabella spallanzanii	neg	0	0
Post organism removal	24	Sabella spallanzanii	neg	0	0
Post organism removal	24	Sabella spallanzanii	neg	0.0650109	1.30022
Post organism removal	24	Sabella spallanzanii	neg	0	0
Post organism removal	24	Sabella spallanzanii	neg	0.121977	2.43955
Post organism removal	24	Sabella spallanzanii	neg	0	0
Post organism removal	48	Sabella spallanzanii	neg	0	0
Post organism removal	48	Sabella spallanzanii	neg	0	0
Post organism removal	48	Sabella spallanzanii	neg	0	0
Post organism removal	48	Sabella spallanzanii	neg	0	0
Post organism removal	48	Sabella spallanzanii	neg	0	0
Post organism removal	48	Sabella spallanzanii	neg	0.0597755	1.19551
Post organism removal	72	Sabella spallanzanii	neg	0.059739	1.19478
Post organism removal	72	Sabella spallanzanii	neg	0	0
Post organism removal	72	Sabella spallanzanii	neg	0	0
Post organism removal	72	Sabella spallanzanii	neg	0.0577934	1.15587
Post organism removal	72	Sabella spallanzanii	neg	0	0
Post organism removal	72	Sabella spallanzanii	neg	0	0
Post organism removal	0	Styela clava	high	0.312899	6.25799
Post organism removal	0	Styela clava	high	0	0
Post organism removal	0	Styela clava	high	0	0
Post organism removal	0	Styela clava	high	0	0
Post organism removal	0	Styela clava	high	0.0572924	1.14585
Post organism removal	0	Styela clava	high	0	0
Post organism removal	4	Styela clava	high	0	0
Post organism removal	4	Styela clava	high	0	0
Post organism removal	4	Styela clava	high	0.0597755	1.19551
Post organism removal	4	Styela clava	high	0	0
Post organism removal	4	Styela clava	high	0	0
Post organism removal	4	Styela clava	high	0	0
Post organism removal	8	Styela clava	high	0	0
Post organism removal	8	Styela clava	high	0	0
Post organism removal	8	Styela clava	high	0	0
Post organism removal	8	Styela clava	high	0	0
Post organism removal	8	Styela clava	high	0.0574126	1.14825
Post organism removal	8	Styela clava	high	0	0
Post organism removal	24	Styela clava	high	0.0644624	1.28925
Post organism removal	24	Styela clava	high	0	0
Post organism removal	24	Styela clava	high	0	0
Post organism removal	24	Styela clava	high	0	0
Post organism removal	24	Styela clava	high	0	0
Post organism removal	24	Styela clava	high	0	0
Post organism removal	48	Styela clava	high	0	0
Post organism removal	48	Styela clava	high	0	0
Post organism removal	48	Styela clava	high	0.0590761	1.18152
Post organism removal	48	Styela clava	high	0	0
Post organism removal	48	Styela clava	high	0	0
Post organism removal	48	Styela clava	high	0	0
Post organism removal	72	Styela clava	high	0	0
Post organism removal	72	Styela clava	high	0	0
Post organism removal	72	Styela clava	high	0	0
Post organism removal	72	Styela clava	high	0	0
Post organism removal	72	Styela clava	high	0	0
Post organism removal	72	Styela clava	high	0	0
Post organism removal	0	Styela clava	low	0.290522	5.81045
Post organism removal	0	Styela clava	low	0.640488	12.8098
Post organism removal	0	Styela clava	low	0.354711	7.09422
Post organism removal	0	Styela clava	low	0.415298	8.30596
Post organism removal	0	Styela clava	low	0.196619	3.93238
Post organism removal	0	Styela clava	low	0.0604729	1.20946
Post organism removal	4	Styela clava	low	0.298877	5.97755
Post organism removal	4	Styela clava	low	0	0
Post organism removal	4	Styela clava	low	0.11516	2.30319
Post organism removal	4	Styela clava	low	0.24191	4.83821
Post organism removal	4	Styela clava	low	0.243588	4.87177
Post organism removal	4	Styela clava	low	0.312351	6.24702
Post organism removal	8	Styela clava	low	0.0572784	1.14557
Post organism removal	8	Styela clava	low	0.236085	4.7217
Post organism removal	8	Styela clava	low	0.111912	2.23823
Post organism removal	8	Styela clava	low	0.169134	3.38269
Post organism removal	8	Styela clava	low	0.0592188	1.18438
Post organism removal	8	Styela clava	low	0.11503	2.3006
Post organism removal	24	Styela clava	low	0.121838	2.43677
Post organism removal	24	Styela clava	low	0	0
Post organism removal	24	Styela clava	low	0.117906	2.35813
Post organism removal	24	Styela clava	low	0	0
Post organism removal	24	Styela clava	low	0.0629347	1.25869
Post organism removal	24	Styela clava	low	0.0602068	1.20414
Post organism removal	48	Styela clava	low	0	0
Post organism removal	48	Styela clava	low	0	0
Post organism removal	48	Styela clava	low	0	0
Post organism removal	48	Styela clava	low	0	0
Post organism removal	48	Styela clava	low	0	0
Post organism removal	48	Styela clava	low	0	0
Post organism removal	72	Styela clava	low	0	0
Post organism removal	72	Styela clava	low	0	0
Post organism removal	72	Styela clava	low	0	0
Post organism removal	72	Styela clava	low	0	0
Post organism removal	72	Styela clava	low	0	0
Post organism removal	72	Styela clava	low	0	0
Post organism removal	0	Styela clava	medium	0	0
Post organism removal	0	Styela clava	medium	0	0
Post organism removal	0	Styela clava	medium	0.199723	3.99447
Post organism removal	0	Styela clava	medium	0	0
Post organism removal	0	Styela clava	medium	0	0
Post organism removal	0	Styela clava	medium	0	0
Post organism removal	4	Styela clava	medium	0	0
Post organism removal	4	Styela clava	medium	0	0
Post organism removal	4	Styela clava	medium	0	0
Post organism removal	4	Styela clava	medium	0	0
Post organism removal	4	Styela clava	medium	0	0
Post organism removal	4	Styela clava	medium	0	0
Post organism removal	8	Styela clava	medium	0.0545939	1.09188
Post organism removal	8	Styela clava	medium	0	0
Post organism removal	8	Styela clava	medium	0.0594372	1.18874
Post organism removal	8	Styela clava	medium	0.0575643	1.15129
Post organism removal	8	Styela clava	medium	0	0
Post organism removal	8	Styela clava	medium	0	0
Post organism removal	24	Styela clava	medium	0	0
Post organism removal	24	Styela clava	medium	0	0
Post organism removal	24	Styela clava	medium	0	0
Post organism removal	24	Styela clava	medium	0	0
Post organism removal	24	Styela clava	medium	0	0
Post organism removal	24	Styela clava	medium	0	0
Post organism removal	48	Styela clava	medium	0	0
Post organism removal	48	Styela clava	medium	0	0
Post organism removal	48	Styela clava	medium	0.0598332	1.19666
Post organism removal	48	Styela clava	medium	0	0
Post organism removal	48	Styela clava	medium	0	0
Post organism removal	48	Styela clava	medium	0	0
Post organism removal	72	Styela clava	medium	0	0
Post organism removal	72	Styela clava	medium	0	0
Post organism removal	72	Styela clava	medium	0	0
Post organism removal	72	Styela clava	medium	0	0
Post organism removal	72	Styela clava	medium	0	0
Post organism removal	72	Styela clava	medium	0	0
Post organism removal	0	Styela clava	neg	0	0
Post organism removal	0	Styela clava	neg	0	0
Post organism removal	0	Styela clava	neg	0	0
Post organism removal	0	Styela clava	neg	0	0
Post organism removal	0	Styela clava	neg	0	0
Post organism removal	0	Styela clava	neg	0	0
Post organism removal	4	Styela clava	neg	0	0
Post organism removal	4	Styela clava	neg	0	0
Post organism removal	4	Styela clava	neg	0.0597906	1.19581
Post organism removal	4	Styela clava	neg	0	0
Post organism removal	4	Styela clava	neg	0.0592218	1.18444
Post organism removal	4	Styela clava	neg	0	0
Post organism removal	8	Styela clava	neg	0	0
Post organism removal	8	Styela clava	neg	0	0
Post organism removal	8	Styela clava	neg	0	0
Post organism removal	8	Styela clava	neg	0	0
Post organism removal	8	Styela clava	neg	0	0
Post organism removal	8	Styela clava	neg	0	0
Post organism removal	24	Styela clava	neg	0	0
Post organism removal	24	Styela clava	neg	0	0
Post organism removal	24	Styela clava	neg	0	0
Post organism removal	24	Styela clava	neg	0	0
Post organism removal	24	Styela clava	neg	0.060987	1.21974
Post organism removal	24	Styela clava	neg	0	0
Post organism removal	48	Styela clava	neg	0	0
Post organism removal	48	Styela clava	neg	0	0
Post organism removal	48	Styela clava	neg	0	0
Post organism removal	48	Styela clava	neg	0	0
Post organism removal	48	Styela clava	neg	0	0
Post organism removal	48	Styela clava	neg	0	0
Post organism removal	72	Styela clava	neg	0	0
Post organism removal	72	Styela clava	neg	0	0
Post organism removal	72	Styela clava	neg	0	0
Post organism removal	72	Styela clava	neg	0	0
Post organism removal	72	Styela clava	neg	0	0
Post organism removal	72	Styela clava	neg	0	0
