# Supplementary material for: Drop it all: extraction-free detection of targeted marine species through optimized direct droplet digital PCR
Source: PeerJ. 2024 Feb 23;12:e16969. doi: 10.7717/peerj.16969 (PMC10896080; doi:10.7717/peerj.16969)
Supplement: Supplemental Information 2 — Concentrations were obtained through direct- digital droplet PCR. Data was processed in the R environment. [file peerj-12-16969-s002.xlsx]

## Sheet: Sheet1
Dilution	Loaded_DNA_pg	Target	Reported_Conc
100	200	Bugula_neritina	267.126
100	200	Bugula_neritina	250.88
100	200	Bugula_neritina	250.512
100	200	Bugula_neritina	238.829
100	200	Bugula_neritina	250.229
100	200	Bugula_neritina	237.374
200	100	Bugula_neritina	85.5439
200	100	Bugula_neritina	79.8784
200	100	Bugula_neritina	97.4478
200	100	Bugula_neritina	102.27
200	100	Bugula_neritina	101.653
200	100	Bugula_neritina	98.2594
400	50	Bugula_neritina	34.2199
400	50	Bugula_neritina	29.3976
400	50	Bugula_neritina	32.2309
400	50	Bugula_neritina	22.1419
400	50	Bugula_neritina	43.724
400	50	Bugula_neritina	37.3222
800	25	Bugula_neritina	12.5942
800	25	Bugula_neritina	11.6918
800	25	Bugula_neritina	10.6192
800	25	Bugula_neritina	15.8521
800	25	Bugula_neritina	10.1636
800	25	Bugula_neritina	13.2845
1600	12.5	Bugula_neritina	5.88325
1600	12.5	Bugula_neritina	5.9667
1600	12.5	Bugula_neritina	5.4292
1600	12.5	Bugula_neritina	6.06839
1600	12.5	Bugula_neritina	5.63018
1600	12.5	Bugula_neritina	3.56363
3200	6.25	Bugula_neritina	1.26992
3200	6.25	Bugula_neritina	1.21164
3200	6.25	Bugula_neritina	1.70767
3200	6.25	Bugula_neritina	1.82028
3200	6.25	Bugula_neritina	3.03561
3200	6.25	Bugula_neritina	1.75987
6400	3.125	Bugula_neritina	0.605676
6400	3.125	Bugula_neritina	1.18587
6400	3.125	Bugula_neritina	0.565665
6400	3.125	Bugula_neritina	0.742415
6400	3.125	Bugula_neritina	0.636665
6400	3.125	Bugula_neritina	0.696136
12800	1.56	Bugula_neritina	0.615631
12800	1.56	Bugula_neritina	0.351046
12800	1.56	Bugula_neritina	0.468783
12800	1.56	Bugula_neritina	1.87694
12800	1.56	Bugula_neritina	0.480805
12800	1.56	Bugula_neritina	0.84227
25600	0.781	Bugula_neritina	0.411076
25600	0.781	Bugula_neritina	0.977045
25600	0.781	Bugula_neritina	0.324633
25600	0.781	Bugula_neritina	0.58096
25600	0.781	Bugula_neritina	0.266538
25600	0.781	Bugula_neritina	0.65293
51200	0.391	Bugula_neritina	0.347076
51200	0.391	Bugula_neritina	0
51200	0.391	Bugula_neritina	0
51200	0.391	Bugula_neritina	0.114722
51200	0.391	Bugula_neritina	0.117477
51200	0.391	Bugula_neritina	0.0785177
102400	0.195	Bugula_neritina	0.167847
102400	0.195	Bugula_neritina	0
102400	0.195	Bugula_neritina	0.0571116
102400	0.195	Bugula_neritina	0.058734
102400	0.195	Bugula_neritina	0.0522748
Blank	0	Bugula_neritina	0
Blank	0	Bugula_neritina	0
Blank	0	Bugula_neritina	0
Blank	0	Bugula_neritina	0
Blank	0	Bugula_neritina	0
Blank	0	Bugula_neritina	0
100	200	Sabella_spallanzanii	45.8815
100	200	Sabella_spallanzanii	45.1
100	200	Sabella_spallanzanii	45.7942
100	200	Sabella_spallanzanii	46.8269
100	200	Sabella_spallanzanii	42.8991
100	200	Sabella_spallanzanii	45.9389
200	100	Sabella_spallanzanii	23.4244
200	100	Sabella_spallanzanii	25.1502
200	100	Sabella_spallanzanii	26.8441
200	100	Sabella_spallanzanii	27.0929
200	100	Sabella_spallanzanii	21.195
200	100	Sabella_spallanzanii	18.1717
400	50	Sabella_spallanzanii	10.6223
400	50	Sabella_spallanzanii	13.9705
400	50	Sabella_spallanzanii	12.3094
400	50	Sabella_spallanzanii	13.4052
400	50	Sabella_spallanzanii	9.79154
400	50	Sabella_spallanzanii	10.2222
800	25	Sabella_spallanzanii	5.90878
800	25	Sabella_spallanzanii	6.18152
800	25	Sabella_spallanzanii	6.01162
800	25	Sabella_spallanzanii	5.71591
800	25	Sabella_spallanzanii	4.69931
800	25	Sabella_spallanzanii	5.51648
1600	12.5	Sabella_spallanzanii	2.44961
1600	12.5	Sabella_spallanzanii	2.73667
1600	12.5	Sabella_spallanzanii	2.13613
1600	12.5	Sabella_spallanzanii	2.46823
1600	12.5	Sabella_spallanzanii	2.58513
1600	12.5	Sabella_spallanzanii	2.79848
3200	6.25	Sabella_spallanzanii	1.3101
3200	6.25	Sabella_spallanzanii	1.26674
3200	6.25	Sabella_spallanzanii	1.53586
3200	6.25	Sabella_spallanzanii	0.881582
3200	6.25	Sabella_spallanzanii	1.23786
3200	6.25	Sabella_spallanzanii	1.04797
6400	3.13	Sabella_spallanzanii	0.768298
6400	3.13	Sabella_spallanzanii	0.629409
6400	3.13	Sabella_spallanzanii	0.606147
6400	3.13	Sabella_spallanzanii	1.06137
6400	3.13	Sabella_spallanzanii	0.763542
6400	3.13	Sabella_spallanzanii	0.360236
12800	1.56	Sabella_spallanzanii	0.58432
12800	1.56	Sabella_spallanzanii	0.585309
12800	1.56	Sabella_spallanzanii	0.30902
12800	1.56	Sabella_spallanzanii	0.239339
12800	1.56	Sabella_spallanzanii	0.115436
12800	1.56	Sabella_spallanzanii	0.444586
25600	0.781	Sabella_spallanzanii	0.188633
25600	0.781	Sabella_spallanzanii	0.610741
25600	0.781	Sabella_spallanzanii	0.13546
25600	0.781	Sabella_spallanzanii	0.138849
25600	0.781	Sabella_spallanzanii	0
25600	0.781	Sabella_spallanzanii	0.062229
51200	0.391	Sabella_spallanzanii	0.0643953
51200	0.391	Sabella_spallanzanii	0.0599582
51200	0.391	Sabella_spallanzanii	0.230146
51200	0.391	Sabella_spallanzanii	0
51200	0.391	Sabella_spallanzanii	0
51200	0.391	Sabella_spallanzanii	0.0621075
102400	0.195	Sabella_spallanzanii	0.0629617
102400	0.195	Sabella_spallanzanii	0
102400	0.195	Sabella_spallanzanii	0.0644765
102400	0.195	Sabella_spallanzanii	0.123204
102400	0.195	Sabella_spallanzanii	0.119615
102400	0.195	Sabella_spallanzanii	0.178501
Blank	0	Sabella_spallanzanii	0.0592695
Blank	0	Sabella_spallanzanii	0
Blank	0	Sabella_spallanzanii	0
Blank	0	Sabella_spallanzanii	0.136537
Blank	0	Sabella_spallanzanii	0
Blank	0	Sabella_spallanzanii	0
100	200	Styela_clava	21.0429
100	200	Styela_clava	23.1491
100	200	Styela_clava	24.9247
100	200	Styela_clava	22.7796
100	200	Styela_clava	25.9204
100	200	Styela_clava	26.1904
200	100	Styela_clava	10.2176
200	100	Styela_clava	0
200	100	Styela_clava	0.141556
200	100	Styela_clava	0.153496
200	100	Styela_clava	12.2622
200	100	Styela_clava	13.4758
400	50	Styela_clava	5.17845
400	50	Styela_clava	0
400	50	Styela_clava	0
400	50	Styela_clava	0
400	50	Styela_clava	4.76618
400	50	Styela_clava	4.69349
800	25	Styela_clava	1.134
800	25	Styela_clava	2.9891
800	25	Styela_clava	1.56007
800	25	Styela_clava	0
800	25	Styela_clava	3.40513
800	25	Styela_clava	2.92389
1600	12.5	Styela_clava	0.87876
1600	12.5	Styela_clava	1.42703
1600	12.5	Styela_clava	0
1600	12.5	Styela_clava	1.08297
1600	12.5	Styela_clava	0.293479
1600	12.5	Styela_clava	1.57333
3200	6.25	Styela_clava	0.357156
3200	6.25	Styela_clava	0
3200	6.25	Styela_clava	0
3200	6.25	Styela_clava	0.440708
3200	6.25	Styela_clava	0.176758
3200	6.25	Styela_clava	0.431404
6400	3.13	Styela_clava	0.177255
6400	3.13	Styela_clava	0
6400	3.13	Styela_clava	0.0606006
6400	3.13	Styela_clava	0.43692
6400	3.13	Styela_clava	0.293611
6400	3.13	Styela_clava	0.540395
12800	1.56	Styela_clava	0.116841
12800	1.56	Styela_clava	0.292618
12800	1.56	Styela_clava	0.123598
12800	1.56	Styela_clava	0.1795
12800	1.56	Styela_clava	0.173159
12800	1.56	Styela_clava	0.381064
25600	0.781	Styela_clava	0.0628742
25600	0.781	Styela_clava	0.122123
25600	0.781	Styela_clava	0
25600	0.781	Styela_clava	0
25600	0.781	Styela_clava	0.123469
25600	0.781	Styela_clava	0.124461
51200	0.391	Styela_clava	0
51200	0.391	Styela_clava	0
51200	0.391	Styela_clava	0
51200	0.391	Styela_clava	0
51200	0.391	Styela_clava	0
51200	0.391	Styela_clava	0
102400	0.195	Styela_clava	0
102400	0.195	Styela_clava	0
102400	0.195	Styela_clava	0
102400	0.195	Styela_clava	0
102400	0.195	Styela_clava	0.0598058
102400	0.195	Styela_clava	0
Blank	0	Styela_clava	0.118542
Blank	0	Styela_clava	0.0645721
Blank	0	Styela_clava	0.245943
Blank	0	Styela_clava	0
Blank	0	Styela_clava	0
Blank	0	Styela_clava	0
